# Supplementary material for: SUP: an extension to SLINK to allow a larger number of marker loci to be simulated in pedigrees conditional on trait values
Source: BMC Genet. 2006 Jul 3;7:40. doi: 10.1186/1471-2156-7-40 (PMC1524809; doi:10.1186/1471-2156-7-40)
Supplement: Additional file 1 — Included with this manuscript are the source code for SUP and documentation on both steps of the implementation described here. It is intended to be compiled on a UNIX/Linux system. On a Windows environment, the simplest way is to install CYGWIN , a linux emulator. It compiles using gcc version 2.95.3 and higher. To install, type at the prompt % gunzip sup.tgz % tar -xvf sup.tar Go to the src/directory and compile by typing % make or % g++ *.cc -o sup The documentation can be found in the doc/directory. In there, scripts are included to help in the creation of input files. These scripts require perl and csh/tcsh. [file 1471-2156-7-40-S1.tgz]

Archive with 72 entries (65 files):
- SUP_v060629
- SUP_v060629/README
- SUP_v060629/doc
- SUP_v060629/doc/Scripts
- SUP_v060629/doc/Scripts/CompleteListOfFrequencies.csh
- SUP_v060629/doc/Scripts/DistinctAlleleToFounders.pl
- SUP_v060629/doc/Scripts/CreateDDescentSimdata.pl
- SUP_v060629/doc/Examples
- SUP_v060629/doc/Examples/datafile.dat
- SUP_v060629/doc/Examples/in.ped
- SUP_v060629/doc/Examples/output.out
- SUP_v060629/doc/Examples/pedfile.dat
- SUP_v060629/doc/Examples/simdata.dat
- SUP_v060629/doc/Examples/run.csh
- SUP_v060629/doc/Examples/simped.dat
- SUP_v060629/doc/Examples/simpre.dat
- SUP_v060629/doc/Examples/slinkin.dat
- SUP_v060629/doc/Examples/observedfreq.txt
- SUP_v060629/doc/Examples/sup_recombination.log
- SUP_v060629/doc/Examples/TwoLocusSusceptibility
- SUP_v060629/doc/Examples/TwoLocusSusceptibility/simdata_2.dat
- SUP_v060629/doc/Examples/TwoLocusSusceptibility/1simped.dat
- SUP_v060629/doc/Examples/TwoLocusSusceptibility/run.csh
- SUP_v060629/doc/Examples/TwoLocusSusceptibility/simdata_1.dat
- SUP_v060629/doc/Examples/TwoLocusSusceptibility/simdata.dat
- SUP_v060629/doc/Examples/TwoLocusSusceptibility/simped.dat
- SUP_v060629/doc/Examples/TwoLocusSusceptibility/simout.dat
- SUP_v060629/doc/Examples/TwoLocusSusceptibility/pedfile.dat
- SUP_v060629/doc/Examples/TwoLocusSusceptibility/slinkin.dat
- SUP_v060629/doc/Examples/TwoLocusSusceptibility/output1.out
- SUP_v060629/doc/Examples/TwoLocusSusceptibility/output2.out
- SUP_v060629/doc/Examples/TwoLocusSusceptibility/datafile.dat
- SUP_v060629/doc/Examples/TwoLocusSusceptibility/README.twolocus
- SUP_v060629/doc/Examples/sup_haplotypes.log
- SUP_v060629/doc/Examples/Loops
- SUP_v060629/doc/Examples/Loops/simped.dat
- SUP_v060629/doc/Examples/Loops/in.ped
- SUP_v060629/doc/Examples/Loops/simdata.dat
- SUP_v060629/doc/Examples/Loops/slinkin.dat
- SUP_v060629/doc/Examples/Loops/README.loops
- SUP_v060629/doc/Examples/Loops/Lpedin.01
- SUP_v060629/doc/Examples/Loops/pedfile.dat
- SUP_v060629/doc/Examples/Loops/datafile.dat
- SUP_v060629/doc/Examples/Loops/datain.slk
- SUP_v060629/doc/Examples/Loops/map.slk
- SUP_v060629/doc/Examples/Loops/simpre.dat
- SUP_v060629/doc/Examples/Loops/MEGA2.BATCH.loopbreaking
- SUP_v060629/doc/Examples/Loops/output.out
- SUP_v060629/doc/Examples/Loops/MEGA2.BATCH.reconnecting
- SUP_v060629/doc/Examples/Loops/Ppedin.01
- SUP_v060629/doc/Examples/Loops/Ldatain.01
- SUP_v060629/doc/Examples/Loops/Pdatain.01
- SUP_v060629/doc/Examples/README.examples
- SUP_v060629/doc/README.scripts
- SUP_v060629/doc/README.first
- SUP_v060629/doc/README.step2
- SUP_v060629/doc/README.slinkhaplotypes
- SUP_v060629/doc/README.step1
- SUP_v060629/doc/GNUGeneralPublicLicense.txt
- SUP_v060629/doc/README.referencesheet
- SUP_v060629/src
- SUP_v060629/src/DescentPath.cc
- SUP_v060629/src/DescentPath.hh
- SUP_v060629/src/Genotypes.cc
- SUP_v060629/src/Genotypes.hh
- SUP_v060629/src/HaploDatafile.cc
- SUP_v060629/src/sup
- SUP_v060629/src/HaploDatafile.hh
- SUP_v060629/src/Prefile.cc
- SUP_v060629/src/Prefile.hh
- SUP_v060629/src/main.cc
- SUP_v060629/src/Makefile
