# Supplementary material for: SUP: an extension to SLINK to allow a larger number of marker loci to be simulated in pedigrees conditional on trait values
Source: BMC Genet. 2006 Jul 3;7:40. doi: 10.1186/1471-2156-7-40 (PMC1524809; doi:10.1186/1471-2156-7-40)
Supplement: Additional file 1 — Included with this manuscript are the source code for SUP and documentation on both steps of the implementation described here. It is intended to be compiled on a UNIX/Linux system. On a Windows environment, the simplest way is to install CYGWIN , a linux emulator. It compiles using gcc version 2.95.3 and higher. To install, type at the prompt % gunzip sup.tgz % tar -xvf sup.tar Go to the src/directory and compile by typing % make or % g++ *.cc -o sup The documentation can be found in the doc/directory. In there, scripts are included to help in the creation of input files. These scripts require perl and csh/tcsh. [file 1471-2156-7-40-S1.tgz › SUP_v060629/README]

SUP successfully compiled on a linux system with gcc version 3.3.2, and
on a Solaris system using gcc version 2.95.3
  
On a Windows environment, the easiest way to get it to compile is to install 
CYGWIN, a UNIX emulator, that can be found at http://www.cygwin.com/ .
This may also be the easiest way to recompile FastSLINK when necessary.
It was successfully tested on a machine running Windows 2000 and CYGWIN.

To compile, go to the src directory and type 

% make

or 

% g++ -o sup *.cc

And then put the location of sup in your path.

The documentation can be found in the doc directory.
