# Supplementary material for: SUP: an extension to SLINK to allow a larger number of marker loci to be simulated in pedigrees conditional on trait values
Source: BMC Genet. 2006 Jul 3;7:40. doi: 10.1186/1471-2156-7-40 (PMC1524809; doi:10.1186/1471-2156-7-40)
Supplement: Additional file 1 — Included with this manuscript are the source code for SUP and documentation on both steps of the implementation described here. It is intended to be compiled on a UNIX/Linux system. On a Windows environment, the simplest way is to install CYGWIN , a linux emulator. It compiles using gcc version 2.95.3 and higher. To install, type at the prompt % gunzip sup.tgz % tar -xvf sup.tar Go to the src/directory and compile by typing % make or % g++ *.cc -o sup The documentation can be found in the doc/directory. In there, scripts are included to help in the creation of input files. These scripts require perl and csh/tcsh. [file 1471-2156-7-40-S1.tgz › SUP_v060629/doc/Scripts/CompleteListOfFrequencies.csh]

#!/bin/csh

unset time

set file = $argv[1] 
set nm = $argv[2]

echo "1" > _{$$}_temp1

set m = 0
while( $m < $nm )

@ m++

set ar = `expr $m + 2`

set nal = $argv[$ar]

set a = 1
echo "1 "$a > _{$$}_temp2
while( $a < $nal )
 @ a++
 echo "1 "$a >> _{$$}_temp2
end

join -1 1 -2 1 _{$$}_temp1 _{$$}_temp2 > _{$$}_temp3
\mv _{$$}_temp3 _{$$}_temp1

end


cut -f 2- _{$$}_temp1 -d' ' | sed 's/ /-/g' | awk '{print $0,NR}'  > _{$$}_temp2

if( -e $file ) then
sort -k 1,1 $file > _{$$}_temp1
else
touch  _{$$}_temp1
endif


join -1 1 -2 1 _{$$}_temp2 _{$$}_temp1  > _{$$}_temp3
join -v 1 -1 1 -2 1 _{$$}_temp2 _{$$}_temp1 | awk '{print $0" 0.0"}'  >> _{$$}_temp3

sort -k 2,2 -g _{$$}_temp3


rm _{$$}_temp?
