# Supplementary material for: SUP: an extension to SLINK to allow a larger number of marker loci to be simulated in pedigrees conditional on trait values
Source: BMC Genet. 2006 Jul 3;7:40. doi: 10.1186/1471-2156-7-40 (PMC1524809; doi:10.1186/1471-2156-7-40)
Supplement: Additional file 1 — Included with this manuscript are the source code for SUP and documentation on both steps of the implementation described here. It is intended to be compiled on a UNIX/Linux system. On a Windows environment, the simplest way is to install CYGWIN , a linux emulator. It compiles using gcc version 2.95.3 and higher. To install, type at the prompt % gunzip sup.tgz % tar -xvf sup.tar Go to the src/directory and compile by typing % make or % g++ *.cc -o sup The documentation can be found in the doc/directory. In there, scripts are included to help in the creation of input files. These scripts require perl and csh/tcsh. [file 1471-2156-7-40-S1.tgz › SUP_v060629/doc/Scripts/CreateDDescentSimdata.pl]

#!/usr/bin/perl -w 

# March 2006
# To find out where perl lives on your machine, type
#	which perl
# and adjust the first line of this script accordingly.
#
# This script creates a parameter file which contains the haplotype frequencies
# for the trait locus and the descent marker.  The trait susceptibility
# allele has frequency <freq> in the population, and the descent markers has
# <nalleles> alleles in the dataset.
# Output is written to file simdata.dat.

use strict;
use Getopt::Long;

our ($opt_h, $opt_m);

sub init() {
  GetOptions("h|help"=> \$opt_h, "m|mega2"=>\$opt_m);
  usage() if $opt_h;
  usage() unless @ARGV;
}

sub usage() {
  print STDERR << "EOF";

Usage:  $0 [-h|-help] [-m|-mega2] <freq> <nalleles>
	-h|-help    : show this help message
	-m|-mega2   : format for input into mega2
Output file (default):  simdata.dat
Output files (mega2):   simdata.dat, datain.slk, map.slk

EOF
	exit;
}

##############################################################################
init();

die "Invalid allele frequency.\n" if ($ARGV[0]>1 or $ARGV[0]<0);
my ($output, $mega2, $map);
if ($opt_m)  {
  $mega2="datain.slk";
  rename $mega2, "datain.slk_old" if -e $mega2;
  $map="map.slk";
  rename $map, "map.slk_old" if -e $map;
}
$output="simdata.dat";
rename $output, "simdata.dat_old" if -e $output;

open OUT, ">$output" or die "Cannot create file $output:  $!\n";
print OUT "3 0 0 5 << NO. OF LOCI, RISK LOCUS, SEXLINKED (IF 1) PROGRAM\n";
print OUT "0 0.0 0.0 1  << MUT LOCUS, MUT RATE, HAPLOTYPE FREQUENCIES (IF 1)\n";
print OUT "1 2 3\n";
print OUT "1   2  # TRAIT\n";
print OUT "1 << NO. OF LIABILITY CLASSES  <- EDIT THIS PART \n";
print OUT "0.01 0.99 0.99  << PENETRANCE  <- EDIT THIS PART\n";
print OUT "3 2  # PROXY\n";
print OUT "3 $ARGV[1]  # DESCENT\n";
#haplotype frequencies
my $susc1 = (1-$ARGV[0]) * (1/$ARGV[1]);
my $susc2 = $ARGV[0] * (1/$ARGV[1]);
print OUT "$susc1 " x $ARGV[1] . "0.0 " x (2*$ARGV[1]) . "$susc2 " x $ARGV[1] ."\n";
print OUT "0 0  << SEX DIFFERENCE, INTERFERENCE (IF 1 OR 2)\n";
print OUT "0.0000 0.0000 << RECOMBINATION VALUES\n";
print OUT "1 0.01000 0.50000 << REC VARIED, INCREMENT, FINISHING VALUE\n";

close OUT;

if ($opt_m) {
  open MEGA, ">$mega2" or die "Cannot create file $mega2:  $!\n";

  print MEGA "3 0 0 5 << NO. OF LOCI, RISK LOCUS, SEXLINKED (IF 1) PROGRAM\n";
  print MEGA "0 0.0 0.0 0  << MUT LOCUS, MUT RATE, HAPLOTYPE FREQUENCIES (IF 1)\n";
  print MEGA "1 2 3\n";
  print MEGA "1   2  # TRAIT\n";
  print MEGA 1-$ARGV[0] . " " . $ARGV[0] . "\n";
  print MEGA "1 << NO. OF LIABILITY CLASSES  <- EDIT THIS PART \n";
  print MEGA "0.01 0.99 0.99  << PENETRANCE  <- EDIT THIS PART\n";
  print MEGA "3 2  # PROXY\n";
  print MEGA 1-$ARGV[0] . " " . $ARGV[0] . "\n";
  print MEGA "3 $ARGV[1]  # DESCENT\n";
  my $freq = 1/$ARGV[1];
  print MEGA "$freq " x $ARGV[1] . "\n";
  print MEGA "0 0  << SEX DIFFERENCE, INTERFERENCE (IF 1 OR 2)\n";
  print MEGA "0.0000 0.0000 << RECOMBINATION VALUES\n";
  print MEGA "1 0.01000 0.50000 << REC VARIED, INCREMENT, FINISHING VALUE\n";
  close MEGA;

  open MAP, ">$map" or die "Cannot create file $map:  $!\n";
  print MAP "CHROMOSOME HALDANE NAME\n";
  print MAP "1 0 PROXY\n";
  print MAP "1 0 DESCENT\n";
  close MAP;
}
