# Supplementary material for: SUP: an extension to SLINK to allow a larger number of marker loci to be simulated in pedigrees conditional on trait values
Source: BMC Genet. 2006 Jul 3;7:40. doi: 10.1186/1471-2156-7-40 (PMC1524809; doi:10.1186/1471-2156-7-40)
Supplement: Additional file 1 — Included with this manuscript are the source code for SUP and documentation on both steps of the implementation described here. It is intended to be compiled on a UNIX/Linux system. On a Windows environment, the simplest way is to install CYGWIN , a linux emulator. It compiles using gcc version 2.95.3 and higher. To install, type at the prompt % gunzip sup.tgz % tar -xvf sup.tar Go to the src/directory and compile by typing % make or % g++ *.cc -o sup The documentation can be found in the doc/directory. In there, scripts are included to help in the creation of input files. These scripts require perl and csh/tcsh. [file 1471-2156-7-40-S1.tgz › SUP_v060629/doc/Examples/datafile.dat]

9 0 0 5
0 0.0 0.0 0
1 2 3 4 5 6 7 8 9
3 2  # M1-B1
0.60 0.40
1 2  # TRAIT-B2
1
0.063750 0.117716 0.217365
3 2  # M2-B2
3 2  # M3-B2
3 2  # M4-B2
3 2  # M5-B2
0.4 0.20 0.0 0.15 0.0 0.0 0.0 0.10 
 0.0 0.0 0.0 0.0 0.0 0.0 0.0 0.05 0.0 
  0.0 0.0 0.0 0.0 0.0 0.0 0.0 0.0 0.0 
   0.0 0.0 0.02 0.0 0.0
 0.08
3 2  #M6-B3
3 2  #M7-B3
0.75 0.05 0.05 0.15
3 2  #M8
0.80 0.20
0 0
1 0 0 0 0 1 0 1
1 0.1 0.45
