# Supplementary material for: SUP: an extension to SLINK to allow a larger number of marker loci to be simulated in pedigrees conditional on trait values
Source: BMC Genet. 2006 Jul 3;7:40. doi: 10.1186/1471-2156-7-40 (PMC1524809; doi:10.1186/1471-2156-7-40)
Supplement: Additional file 1 — Included with this manuscript are the source code for SUP and documentation on both steps of the implementation described here. It is intended to be compiled on a UNIX/Linux system. On a Windows environment, the simplest way is to install CYGWIN , a linux emulator. It compiles using gcc version 2.95.3 and higher. To install, type at the prompt % gunzip sup.tgz % tar -xvf sup.tar Go to the src/directory and compile by typing % make or % g++ *.cc -o sup The documentation can be found in the doc/directory. In there, scripts are included to help in the creation of input files. These scripts require perl and csh/tcsh. [file 1471-2156-7-40-S1.tgz › SUP_v060629/doc/Examples/output.out]

1_1 1 0 0 1 1	2 1	1 1	1 1	1 1	1 2	1 2	1 1	1 1	2 1
1_1 2 0 0 2 1	2 2	1 2	1 2	1 2	1 2	2 2	1 1	1 1	1 1
1_1 3 1 2 1 2	2 2	1 2	1 2	1 2	1 2	1 2	1 1	1 1	2 1
1_1 4 1 2 1 2	2 2	1 1	1 1	1 1	1 1	1 2	1 1	1 1	2 1
1_2 1 0 0 1 1	1 1	1 1	1 1	1 1	1 1	2 1	1 1	1 1	1 1
1_2 2 0 0 2 1	1 2	1 1	2 1	2 1	2 1	2 1	1 1	1 1	1 1
1_2 3 0 0 1 1	1 1	1 1	1 1	1 1	1 2	1 2	1 1	1 1	1 1
1_2 4 1 2 2 2	1 1	1 1	1 2	1 2	1 2	1 2	1 1	1 1	1 1
1_2 5 1 2 1 2	1 2	1 1	1 1	1 1	1 1	1 1	1 1	1 1	1 1
1_2 6 3 4 1 2	1 1	1 1	1 2	1 2	2 2	2 2	1 1	1 1	1 1
1_3 1 0 0 1 1	2 1	1 1	1 1	1 1	1 1	2 2	1 2	1 2	1 1
1_3 2 0 0 2 1	1 1	1 1	1 1	1 1	1 2	1 2	1 1	1 1	2 2
1_3 3 1 2 1 2	1 1	1 1	1 1	1 1	1 2	2 2	2 1	2 1	1 2
1_3 4 1 2 1 2	2 1	1 1	1 1	1 1	1 1	2 1	1 1	1 1	1 2
1_4 1 0 0 1 1	2 1	1 2	1 2	1 2	1 2	1 2	1 1	1 1	1 1
1_4 2 0 0 2 1	2 2	1 1	1 1	2 1	2 1	2 2	1 1	1 1	1 1
1_4 3 0 0 1 1	2 1	1 1	1 1	2 1	2 1	2 2	1 1	1 1	2 1
1_4 4 1 2 2 2	1 2	2 1	2 1	2 1	2 1	2 2	1 1	1 1	1 1
1_4 5 1 2 1 2	2 2	1 1	1 1	1 2	1 2	1 2	1 1	1 1	1 1
1_4 6 3 4 1 2	2 1	1 2	1 2	2 2	2 2	2 2	1 1	1 1	2 1
1_5 1 0 0 1 1	2 1	1 1	1 1	2 1	2 2	2 2	1 2	1 1	1 1
1_5 2 0 0 2 1	2 2	1 1	1 1	1 1	1 1	1 1	2 1	2 2	1 2
1_5 3 1 2 1 2	1 2	1 1	1 1	1 1	2 1	2 1	2 1	1 2	1 2
1_5 4 1 2 1 2	2 2	1 1	1 1	2 1	2 1	2 1	1 1	1 2	1 2
1_6 1 0 0 1 1	2 2	1 2	1 2	1 2	1 1	2 1	1 1	1 1	1 1
1_6 2 0 0 2 1	2 2	1 2	1 2	1 2	1 2	2 2	1 2	1 2	1 1
1_6 3 0 0 1 1	2 2	1 1	1 1	1 1	2 2	2 2	2 2	2 2	1 1
1_6 4 1 2 2 2	2 2	2 1	2 1	2 1	1 1	1 2	1 1	1 1	1 1
1_6 5 1 2 1 2	2 2	1 2	1 2	1 2	1 2	2 2	1 2	1 2	1 1
1_6 6 3 4 1 2	2 2	1 2	1 2	1 2	2 1	2 1	2 1	2 1	1 1
1_7 1 0 0 1 1	1 1	1 1	1 1	1 1	2 1	2 2	1 1	1 1	2 1
1_7 2 0 0 2 1	1 1	1 1	1 2	1 2	2 2	2 2	1 1	1 1	1 1
1_7 3 1 2 1 2	1 1	1 1	1 2	1 2	2 2	2 2	1 1	1 1	2 1
1_7 4 1 2 1 2	1 1	1 1	1 1	1 1	1 2	2 2	1 1	1 1	1 1
1_8 1 0 0 1 1	1 1	1 1	1 1	1 1	2 1	2 1	2 1	2 1	1 1
1_8 2 0 0 2 1	1 1	1 1	1 1	1 1	1 2	2 2	1 2	1 2	1 1
1_8 3 0 0 1 1	2 1	1 1	1 1	1 1	1 2	2 2	1 1	1 1	2 1
1_8 4 1 2 2 2	1 1	1 1	1 1	1 1	2 1	2 2	2 1	2 1	1 1
1_8 5 1 2 1 2	1 1	1 1	1 1	1 1	1 1	1 2	1 1	1 1	1 1
1_8 6 3 4 1 2	2 1	1 1	1 1	1 1	1 2	2 2	1 2	1 2	2 1
1_9 1 0 0 1 1	1 1	1 2	1 2	2 2	2 2	2 2	1 1	1 1	1 2
1_9 2 0 0 2 1	1 2	1 2	1 2	1 2	2 2	2 2	1 1	1 1	1 1
1_9 3 1 2 1 2	1 2	1 2	1 2	2 2	2 2	2 2	1 1	1 1	1 1
1_9 4 1 2 1 2	1 2	2 2	2 2	2 2	2 2	2 2	1 1	1 1	2 1
1_10 1 0 0 1 1	2 1	1 1	1 1	2 1	2 1	2 1	1 2	1 2	2 2
1_10 2 0 0 2 1	2 2	1 1	1 1	1 1	1 2	1 2	2 1	2 1	1 2
1_10 3 0 0 1 1	1 1	1 1	1 1	1 1	2 2	2 2	1 1	1 2	1 1
1_10 4 1 2 2 2	1 2	1 1	1 1	1 1	1 1	1 1	2 2	2 2	2 1
1_10 5 1 2 1 2	1 2	1 1	1 1	1 1	1 1	1 1	2 2	2 2	2 1
1_10 6 3 4 1 2	1 2	1 1	1 1	1 1	2 1	2 1	1 2	2 2	1 1
1_11 1 0 0 1 1	2 2	1 2	1 2	1 2	1 2	2 2	1 1	1 1	1 1
1_11 2 0 0 2 1	1 2	1 1	1 1	1 2	1 2	2 2	1 1	1 1	1 1
1_11 3 1 2 1 2	2 2	2 1	2 1	2 2	2 2	2 2	1 1	1 1	1 1
1_11 4 1 2 1 2	2 1	1 1	1 1	1 1	1 1	2 2	1 1	1 1	1 1
1_12 1 0 0 1 1	2 2	1 1	2 1	2 1	2 1	2 1	2 2	2 2	1 2
1_12 2 0 0 2 1	1 1	1 1	1 1	1 2	1 2	1 2	2 1	2 1	1 1
1_12 3 0 0 1 1	2 1	1 2	1 2	1 2	1 2	2 2	1 1	1 1	2 1
1_12 4 1 2 2 2	2 1	1 1	1 1	1 2	1 2	1 2	2 1	2 1	2 1
1_12 5 1 2 1 2	2 1	1 1	2 1	2 1	2 1	2 1	2 2	2 2	1 1
1_12 6 3 4 1 2	1 2	2 1	2 1	2 1	2 1	2 1	1 2	1 2	1 2
1_13 1 0 0 1 1	1 2	1 1	1 2	1 2	1 2	2 2	1 2	1 2	1 1
1_13 2 0 0 2 1	1 2	1 1	1 1	2 1	2 2	2 2	2 1	2 1	2 2
1_13 3 1 2 1 2	2 1	1 1	2 1	2 2	2 2	2 2	2 2	2 2	1 2
1_13 4 1 2 1 2	1 1	1 1	1 1	1 2	1 2	2 2	1 2	1 2	1 2
1_14 1 0 0 1 1	1 2	1 2	1 2	1 2	1 1	1 1	1 1	1 1	1 1
1_14 2 0 0 2 1	1 1	1 2	1 2	1 2	1 1	1 1	1 2	1 2	1 1
1_14 3 0 0 1 1	1 2	1 1	1 1	1 1	2 1	2 2	1 1	1 1	1 1
1_14 4 1 2 2 2	2 1	2 2	2 2	2 2	1 1	1 1	1 2	1 2	1 1
1_14 5 1 2 1 2	1 1	1 2	1 2	1 2	1 1	1 1	1 2	1 2	1 1
1_14 6 3 4 1 2	1 2	1 2	1 2	1 2	2 1	2 1	1 1	1 1	1 1
1_15 1 0 0 1 1	1 1	2 2	2 2	2 2	2 2	2 2	2 1	1 1	2 1
1_15 2 0 0 2 1	1 2	1 1	2 1	2 1	2 2	2 2	1 1	1 1	1 1
1_15 3 1 2 1 2	1 2	2 1	2 1	2 1	2 2	2 2	1 1	1 1	1 1
1_15 4 1 2 1 2	1 1	2 1	2 2	2 2	2 2	2 2	1 1	1 1	1 1
1_16 1 0 0 1 1	1 1	1 2	1 2	1 2	1 2	1 2	1 1	1 1	1 1
1_16 2 0 0 2 1	2 1	1 1	1 1	1 1	1 1	2 2	1 1	1 1	1 1
1_16 3 0 0 1 1	1 1	1 2	1 2	1 2	2 1	2 1	2 1	2 1	1 1
1_16 4 1 2 2 2	1 1	2 1	2 1	2 1	2 1	2 2	1 1	1 1	1 1
1_16 5 1 2 1 2	1 2	2 1	2 1	2 1	2 1	2 2	1 1	1 1	1 1
1_16 6 3 4 1 2	1 1	1 1	1 1	1 1	2 1	2 2	2 1	2 1	1 1
1_17 1 0 0 1 1	1 2	1 1	1 1	1 1	1 2	1 2	1 1	1 1	1 1
1_17 2 0 0 2 1	1 1	1 2	1 2	1 2	1 2	2 2	2 1	2 1	1 1
1_17 3 1 2 1 2	1 1	1 1	1 1	1 1	1 1	1 2	1 2	1 2	1 1
1_17 4 1 2 1 2	2 1	1 2	1 2	1 2	2 2	2 2	1 1	1 1	1 1
1_18 1 0 0 1 1	1 2	1 2	1 2	1 2	1 2	2 2	1 2	1 2	1 2
1_18 2 0 0 2 1	2 1	1 1	1 2	1 2	1 2	1 2	1 1	1 1	1 1
1_18 3 0 0 1 1	2 1	2 2	2 2	2 2	2 2	2 2	1 1	1 1	1 1
1_18 4 1 2 2 2	2 1	2 1	2 2	2 2	2 2	2 2	2 1	2 1	2 1
1_18 5 1 2 1 2	2 1	2 1	2 2	2 2	2 2	2 2	2 1	2 1	2 1
1_18 6 3 4 1 2	1 1	2 1	2 2	2 2	2 2	2 2	1 1	1 1	1 1
1_19 1 0 0 1 1	1 1	1 1	1 1	1 1	1 1	1 1	1 1	1 1	1 1
1_19 2 0 0 2 1	2 1	1 2	1 2	1 2	1 2	1 2	1 1	1 1	1 1
1_19 3 1 2 1 2	1 1	1 2	1 2	1 2	1 2	1 2	1 1	1 1	1 1
1_19 4 1 2 1 2	1 1	1 2	1 2	1 2	1 2	1 2	1 1	1 1	1 1
1_20 1 0 0 1 1	1 1	1 1	1 1	1 1	2 1	2 1	2 1	2 1	1 1
1_20 2 0 0 2 1	1 1	1 2	1 2	1 2	1 2	1 2	1 1	1 1	1 1
1_20 3 0 0 1 1	1 2	1 1	1 2	1 2	2 2	2 2	1 1	1 1	1 2
1_20 4 1 2 2 2	1 1	1 2	1 2	1 2	2 2	2 2	2 1	2 1	1 1
1_20 5 1 2 1 2	1 1	1 1	1 1	1 1	2 1	2 1	2 1	2 1	1 1
1_20 6 3 4 1 2	2 1	1 2	2 2	2 2	2 2	2 2	1 1	1 1	2 1
1_21 1 0 0 1 1	2 2	1 1	1 1	1 1	1 1	1 1	2 1	2 1	2 1
1_21 2 0 0 2 1	1 1	1 1	1 1	2 1	2 1	2 1	1 2	1 2	2 1
1_21 3 1 2 1 2	2 1	1 1	1 1	1 1	1 1	1 1	1 2	1 2	1 1
1_21 4 1 2 1 2	2 1	1 1	1 1	1 2	1 2	1 2	1 1	1 1	1 2
1_22 1 0 0 1 1	1 1	1 1	1 1	1 1	1 1	1 1	1 1	1 1	1 1
1_22 2 0 0 2 1	1 2	1 2	1 2	1 2	2 1	2 1	1 1	1 1	2 1
1_22 3 0 0 1 1	1 2	1 1	1 1	1 1	2 1	2 1	1 1	1 1	1 1
1_22 4 1 2 2 2	1 2	1 2	1 2	1 2	1 1	1 1	1 1	1 1	1 1
1_22 5 1 2 1 2	1 1	1 1	1 1	1 1	1 2	1 2	1 1	1 1	1 2
1_22 6 3 4 1 2	1 1	1 1	1 1	1 1	2 1	2 1	1 1	1 1	1 1
1_23 1 0 0 1 1	1 2	1 1	1 1	1 1	1 1	1 1	1 1	1 1	1 1
1_23 2 0 0 2 1	2 2	1 2	1 2	1 2	1 2	2 2	1 1	1 1	1 1
1_23 3 1 2 1 2	2 2	1 2	1 2	1 2	1 2	1 2	1 1	1 1	1 1
1_23 4 1 2 1 2	1 2	1 2	1 2	1 2	1 2	1 2	1 1	1 1	1 1
1_24 1 0 0 1 1	2 1	1 1	1 1	1 1	1 1	2 2	1 1	1 1	1 1
1_24 2 0 0 2 1	2 1	1 2	1 2	2 2	2 1	2 1	1 2	1 2	1 1
1_24 3 0 0 1 1	1 1	1 1	1 1	1 1	2 1	2 2	1 1	1 1	1 1
1_24 4 1 2 2 2	2 1	1 2	1 2	1 2	1 1	2 1	1 2	1 2	1 1
1_24 5 1 2 1 2	2 1	1 2	1 2	1 2	1 1	2 1	1 2	1 2	1 1
1_24 6 3 4 1 2	1 1	1 2	1 2	1 2	1 1	2 1	1 2	1 2	1 1
1_25 1 0 0 1 1	1 1	1 1	1 1	2 1	2 1	2 1	1 1	1 1	1 1
1_25 2 0 0 2 1	1 1	2 2	2 2	2 2	2 1	2 1	1 1	1 1	1 2
1_25 3 1 2 1 2	1 1	1 2	1 2	1 2	1 2	1 2	1 1	1 1	1 1
1_25 4 1 2 1 2	1 1	1 2	1 2	1 2	1 2	1 2	1 1	1 1	1 1
1_26 1 0 0 1 1	2 2	1 2	1 2	1 2	1 2	1 2	1 2	1 1	1 2
1_26 2 0 0 2 1	2 1	1 2	1 2	2 2	2 2	2 2	1 1	1 1	1 1
1_26 3 0 0 1 1	2 2	1 1	1 1	1 1	1 2	1 2	1 1	1 2	1 2
1_26 4 1 2 2 2	2 1	1 2	1 2	1 2	1 2	1 2	1 1	1 1	1 1
1_26 5 1 2 1 2	2 1	2 2	2 2	2 2	2 2	2 2	2 1	1 1	2 1
1_26 6 3 4 1 2	2 1	1 2	1 2	1 2	1 2	1 2	1 1	1 1	1 1
1_27 1 0 0 1 1	2 1	1 1	1 1	2 1	2 1	2 1	1 1	1 1	2 1
1_27 2 0 0 2 1	1 1	1 1	1 1	1 1	1 1	1 2	1 1	1 1	1 1
1_27 3 1 2 1 2	1 1	1 1	1 1	1 1	1 1	1 2	1 1	1 1	1 1
1_27 4 1 2 1 2	1 1	1 1	1 1	1 1	1 1	1 1	1 1	1 1	1 1
1_28 1 0 0 1 1	1 1	1 2	1 2	1 2	1 1	1 1	2 1	1 1	1 1
1_28 2 0 0 2 1	1 2	1 1	1 1	1 1	1 1	1 2	1 1	1 1	1 1
1_28 3 0 0 1 1	1 1	1 1	1 1	1 1	1 1	2 2	2 1	1 1	1 1
1_28 4 1 2 2 2	1 2	2 1	2 1	2 1	1 1	1 2	1 1	1 1	1 1
1_28 5 1 2 1 2	1 2	1 1	1 1	1 1	1 1	1 2	2 1	1 1	1 1
1_28 6 3 4 1 2	1 2	1 1	1 1	1 1	1 1	2 2	2 1	1 1	1 1
1_29 1 0 0 1 1	1 2	1 1	1 1	1 1	1 1	1 1	2 2	2 2	1 1
1_29 2 0 0 2 1	2 1	1 2	1 2	1 2	2 2	2 2	1 1	1 1	1 1
1_29 3 1 2 1 2	1 1	1 2	1 2	1 2	1 2	1 2	2 1	2 1	1 1
1_29 4 1 2 1 2	1 1	1 2	1 2	1 2	1 2	1 2	2 1	2 1	1 1
1_30 1 0 0 1 1	1 1	1 1	1 1	2 1	2 1	2 1	1 1	1 1	2 1
1_30 2 0 0 2 1	2 2	1 2	1 2	1 2	2 2	2 2	1 1	2 2	1 1
1_30 3 0 0 1 1	2 1	1 1	1 1	1 2	2 2	2 2	1 2	1 2	1 2
1_30 4 1 2 2 2	1 2	1 1	1 1	2 1	2 2	2 2	1 1	1 2	2 1
1_30 5 1 2 1 2	1 2	1 2	1 2	1 2	1 2	1 2	1 1	1 2	1 1
1_30 6 3 4 1 2	1 2	1 1	1 1	2 1	2 2	2 2	2 1	2 2	2 1
1_31 1 0 0 1 1	1 1	1 1	2 1	2 2	2 2	2 2	1 1	1 1	1 1
1_31 2 0 0 2 1	1 2	1 1	1 1	1 1	1 1	1 2	1 1	1 1	1 2
1_31 3 1 2 1 2	1 2	1 1	1 1	2 1	2 1	2 2	1 1	1 1	1 2
1_31 4 1 2 1 2	1 2	1 1	2 1	2 1	2 1	2 2	1 1	1 1	1 2
1_32 1 0 0 1 1	2 2	1 1	1 1	1 1	1 1	2 1	2 2	2 2	1 1
1_32 2 0 0 2 1	1 1	1 2	1 2	1 2	1 2	1 2	1 1	1 1	1 1
1_32 3 0 0 1 1	1 2	1 1	1 1	1 1	1 1	2 1	1 1	1 1	1 1
1_32 4 1 2 2 2	2 1	1 1	1 1	1 1	1 1	1 1	2 1	2 1	1 1
1_32 5 1 2 1 2	2 1	1 1	1 1	1 1	1 1	2 1	2 1	2 1	1 1
1_32 6 3 4 1 2	1 2	1 1	1 1	1 1	1 1	2 1	1 2	1 2	1 1
1_33 1 0 0 1 1	1 1	1 2	1 2	1 2	1 2	1 2	1 1	1 1	1 1
1_33 2 0 0 2 1	2 1	1 1	1 1	1 1	1 1	1 2	1 1	1 1	1 1
1_33 3 1 2 1 2	1 2	2 1	2 1	2 1	2 1	2 1	1 1	1 1	1 1
1_33 4 1 2 1 2	1 1	1 1	1 1	1 1	1 1	1 2	1 1	1 1	1 1
1_34 1 0 0 1 1	2 2	1 1	1 1	1 1	1 1	1 2	1 1	1 1	2 1
1_34 2 0 0 2 1	1 2	1 2	1 2	1 2	1 2	2 2	2 2	2 2	1 1
1_34 3 0 0 1 1	2 2	1 1	1 1	1 1	1 1	2 2	1 2	1 1	1 1
1_34 4 1 2 2 2	2 2	1 2	1 2	1 2	1 2	1 2	1 2	1 2	2 1
1_34 5 1 2 1 2	2 2	1 2	1 2	1 2	1 2	1 2	1 2	1 2	2 1
1_34 6 3 4 1 2	2 2	1 1	1 1	1 1	1 1	2 1	2 1	1 1	1 2
1_35 1 0 0 1 1	1 1	1 1	1 1	1 1	1 1	1 1	1 1	1 1	2 1
1_35 2 0 0 2 1	1 2	1 1	1 1	1 1	1 1	2 2	1 1	1 1	1 1
1_35 3 1 2 1 2	1 2	1 1	1 1	1 1	1 1	1 2	1 1	1 1	1 1
1_35 4 1 2 1 2	1 1	1 1	1 1	1 1	1 1	1 2	1 1	1 1	1 1
1_36 1 0 0 1 1	1 2	1 1	1 1	1 1	2 1	2 1	1 1	1 1	1 1
1_36 2 0 0 2 1	1 2	1 2	1 2	1 2	1 1	1 1	1 1	1 1	1 1
1_36 3 0 0 1 1	1 1	1 1	1 2	1 2	1 2	1 2	1 2	1 2	1 1
1_36 4 1 2 2 2	2 1	1 1	1 1	1 1	1 1	1 1	1 1	1 1	1 1
1_36 5 1 2 1 2	1 2	1 2	1 2	1 2	2 1	2 1	1 1	1 1	1 1
1_36 6 3 4 1 2	1 1	1 1	2 1	2 1	2 1	2 1	2 1	2 1	1 1
1_37 1 0 0 1 1	1 2	1 1	1 1	1 1	1 1	1 2	1 1	1 1	1 1
1_37 2 0 0 2 1	1 1	1 1	1 1	1 1	1 2	2 2	1 1	1 2	1 1
1_37 3 1 2 1 2	2 1	1 1	1 1	1 1	1 2	2 2	1 1	1 2	1 1
1_37 4 1 2 1 2	1 1	1 1	1 1	1 1	1 2	1 2	1 1	1 2	1 1
1_38 1 0 0 1 1	2 2	1 2	2 2	2 2	2 2	2 2	1 1	1 1	2 1
1_38 2 0 0 2 1	2 1	1 1	1 2	1 2	1 2	1 2	2 1	2 1	2 1
1_38 3 0 0 1 1	1 1	1 1	1 1	1 1	1 1	2 1	1 2	1 2	1 2
1_38 4 1 2 2 2	2 1	1 1	2 2	2 2	2 2	2 2	1 1	1 1	2 1
1_38 5 1 2 1 2	2 1	2 1	2 2	2 2	2 2	2 2	1 1	1 1	2 1
1_38 6 3 4 1 2	1 2	1 1	1 2	1 2	1 2	2 2	1 1	1 1	1 2
1_39 1 0 0 1 1	1 1	1 1	1 1	1 1	2 1	2 1	2 1	2 1	2 1
1_39 2 0 0 2 1	2 1	1 1	1 2	1 2	1 2	1 2	1 1	1 1	1 1
1_39 3 1 2 1 2	1 1	1 1	1 2	1 2	2 2	2 2	2 1	2 1	1 1
1_39 4 1 2 1 2	1 1	1 1	1 2	1 2	2 2	2 2	2 1	2 1	2 1
1_40 1 0 0 1 1	2 2	1 1	1 1	1 1	1 2	2 2	2 1	2 1	2 1
1_40 2 0 0 2 1	1 1	1 1	1 1	1 1	1 1	2 1	1 1	1 1	1 1
1_40 3 0 0 1 1	1 2	1 1	1 1	1 1	2 1	2 1	2 2	2 2	2 1
1_40 4 1 2 2 2	2 1	1 1	1 1	1 1	2 1	2 1	1 1	1 1	1 1
1_40 5 1 2 1 2	2 1	1 1	1 1	1 1	2 1	2 1	1 1	1 1	1 1
1_40 6 3 4 1 2	2 1	1 1	1 1	1 1	2 1	2 1	2 1	2 1	2 1
1_41 1 0 0 1 1	1 2	1 2	1 2	1 2	1 2	1 2	1 1	1 1	1 1
1_41 2 0 0 2 1	1 1	1 2	1 2	1 2	1 2	2 2	1 2	1 2	1 1
1_41 3 1 2 1 2	1 1	1 1	1 1	1 1	1 1	1 2	1 1	1 1	1 1
1_41 4 1 2 1 2	1 1	1 1	1 1	1 1	1 1	1 2	1 1	1 1	1 1
1_42 1 0 0 1 1	2 2	1 2	1 2	1 2	1 1	2 1	1 1	1 1	1 1
1_42 2 0 0 2 1	1 1	1 1	1 1	1 1	1 2	1 2	1 1	1 1	2 1
1_42 3 0 0 1 1	2 1	1 1	1 1	1 1	1 1	1 1	1 1	1 1	2 1
1_42 4 1 2 2 2	2 1	2 1	2 1	2 1	1 1	1 1	1 1	1 1	1 2
1_42 5 1 2 1 2	2 1	2 1	2 1	2 1	1 2	1 2	1 1	1 1	1 1
1_42 6 3 4 1 2	2 1	1 1	1 1	1 1	1 1	1 1	1 1	1 1	2 2
1_43 1 0 0 1 1	1 1	1 1	1 1	1 1	1 1	1 1	2 2	2 1	1 1
1_43 2 0 0 2 1	1 2	1 1	1 1	1 1	2 2	2 2	1 1	1 1	1 2
1_43 3 1 2 1 2	1 2	1 1	1 1	1 1	1 2	1 2	2 1	1 1	1 2
1_43 4 1 2 1 2	1 1	1 1	1 1	1 1	1 2	1 2	2 1	1 1	1 1
1_44 1 0 0 1 1	2 1	1 1	1 1	1 2	1 2	2 2	1 1	1 1	1 1
1_44 2 0 0 2 1	2 2	1 2	1 2	2 2	2 2	2 2	2 1	2 1	1 2
1_44 3 0 0 1 1	1 1	1 2	1 2	1 2	1 2	1 2	1 1	1 2	1 1
1_44 4 1 2 2 2	2 2	1 2	1 2	1 2	1 2	2 2	1 1	1 1	1 2
1_44 5 1 2 1 2	2 2	1 2	1 2	1 2	1 2	2 2	1 2	1 2	1 1
1_44 6 3 4 1 2	1 2	2 1	2 1	2 1	2 1	2 2	1 1	2 1	1 1
1_45 1 0 0 1 1	1 1	1 1	1 1	2 1	2 1	2 1	1 1	1 1	1 2
1_45 2 0 0 2 1	1 1	1 1	1 1	1 1	1 2	2 2	1 1	2 1	1 1
1_45 3 1 2 1 2	1 1	1 1	1 1	2 1	2 2	2 2	1 1	1 1	1 1
1_45 4 1 2 1 2	1 1	1 1	1 1	2 1	2 1	2 2	1 1	1 2	1 1
1_46 1 0 0 1 1	2 1	1 2	1 2	1 2	1 1	1 1	1 1	1 1	1 1
1_46 2 0 0 2 1	1 1	1 2	1 2	1 2	1 2	1 2	1 1	1 1	1 2
1_46 3 0 0 1 1	2 1	1 1	1 1	2 1	2 1	2 2	1 1	1 1	2 1
1_46 4 1 2 2 2	2 1	1 2	1 2	1 2	1 2	1 2	1 1	1 1	1 2
1_46 5 1 2 1 2	1 1	2 1	2 1	2 1	1 1	1 1	1 1	1 1	1 1
1_46 6 3 4 1 2	2 1	1 2	1 2	2 2	2 2	2 2	1 1	1 1	2 2
1_47 1 0 0 1 1	1 2	1 1	1 1	1 1	1 1	2 2	1 1	1 2	1 1
1_47 2 0 0 2 1	2 2	1 1	1 1	1 1	1 1	2 1	1 2	1 1	1 1
1_47 3 1 2 1 2	2 2	1 1	1 1	1 1	1 1	2 2	1 1	2 1	1 1
1_47 4 1 2 1 2	1 2	1 1	1 1	1 1	1 1	2 1	1 2	1 1	1 1
1_48 1 0 0 1 1	1 2	1 2	1 2	1 2	1 1	2 1	1 1	1 1	1 1
1_48 2 0 0 2 1	2 1	2 2	2 2	2 2	2 2	2 2	2 1	2 2	2 1
1_48 3 0 0 1 1	2 1	1 2	1 2	1 2	1 2	1 2	1 1	1 1	1 1
1_48 4 1 2 2 2	2 2	2 2	2 2	2 2	1 2	1 2	1 2	1 2	1 2
1_48 5 1 2 1 2	2 1	2 2	2 2	2 2	1 2	1 2	1 1	1 2	1 1
1_48 6 3 4 1 2	1 2	2 2	2 2	2 2	2 2	2 2	1 2	1 2	1 2
1_49 1 0 0 1 1	2 1	1 2	1 2	1 2	1 2	2 2	1 2	1 2	1 2
1_49 2 0 0 2 1	2 2	1 1	1 1	1 2	1 2	1 2	2 1	2 1	2 1
1_49 3 1 2 1 2	2 2	1 1	1 1	1 1	1 1	2 1	1 2	1 2	1 2
1_49 4 1 2 1 2	1 2	2 1	2 1	2 1	2 1	2 1	2 2	2 2	2 2
1_50 1 0 0 1 1	1 2	1 1	1 1	1 2	1 2	1 2	1 2	1 2	1 2
1_50 2 0 0 2 1	1 1	1 1	1 1	1 2	1 2	2 2	1 1	1 1	1 1
1_50 3 0 0 1 1	2 1	1 2	1 2	2 2	2 2	2 2	1 1	1 1	2 1
1_50 4 1 2 2 2	2 1	1 1	1 1	1 2	1 2	1 2	1 1	1 1	1 1
1_50 5 1 2 1 2	2 1	1 1	1 1	2 1	2 1	2 2	2 1	2 1	2 1
1_50 6 3 4 1 2	1 2	2 1	2 1	2 1	2 1	2 1	1 1	1 1	1 1
1_51 1 0 0 1 1	1 1	1 2	1 2	1 2	1 2	2 2	1 1	1 1	1 1
1_51 2 0 0 2 1	1 2	1 1	1 2	2 2	2 2	2 2	1 1	1 1	1 1
1_51 3 1 2 1 2	1 1	2 1	2 1	2 2	2 2	2 2	1 1	1 1	1 1
1_51 4 1 2 1 2	1 1	2 1	2 1	2 2	2 2	2 2	1 1	1 1	1 1
1_52 1 0 0 1 1	1 1	1 1	1 1	2 1	2 1	2 2	2 1	1 1	1 2
1_52 2 0 0 2 1	1 1	1 2	1 2	1 2	1 2	1 2	1 2	1 1	1 1
1_52 3 0 0 1 1	2 1	1 1	1 1	1 1	1 1	1 1	1 1	1 1	1 1
1_52 4 1 2 2 2	1 1	1 1	1 1	2 1	2 1	2 1	2 1	1 1	1 1
1_52 5 1 2 1 2	1 1	1 1	1 1	2 1	2 1	2 1	2 1	1 1	1 1
1_52 6 3 4 1 2	1 1	1 1	1 1	1 2	1 2	1 2	1 2	1 1	1 1
1_53 1 0 0 1 1	1 1	1 1	1 1	1 1	1 2	2 2	2 1	2 1	1 1
1_53 2 0 0 2 1	1 2	1 1	1 1	1 1	1 2	2 2	2 1	1 1	1 1
1_53 3 1 2 1 2	1 2	1 1	1 1	1 1	2 2	2 2	1 1	1 1	1 1
1_53 4 1 2 1 2	1 2	1 1	1 1	1 1	1 2	2 2	2 1	2 1	1 1
1_54 1 0 0 1 1	2 2	1 1	1 1	1 1	1 1	1 2	1 1	1 1	1 1
1_54 2 0 0 2 1	1 2	1 2	1 2	1 2	2 2	2 2	1 1	1 1	1 1
1_54 3 0 0 1 1	1 2	1 1	1 1	2 2	2 2	2 2	1 1	1 1	2 1
1_54 4 1 2 2 2	2 2	1 2	1 2	1 2	1 2	2 2	1 1	1 1	1 1
1_54 5 1 2 1 2	2 2	1 2	1 2	1 2	1 2	1 2	1 1	1 1	1 1
1_54 6 3 4 1 2	1 2	1 2	1 2	2 2	2 2	2 2	1 1	1 1	2 1
1_55 1 0 0 1 1	1 1	1 2	1 2	2 2	2 1	2 1	1 1	1 1	1 1
1_55 2 0 0 2 1	1 2	1 2	1 2	1 2	1 2	1 2	1 1	1 1	1 2
1_55 3 1 2 1 2	1 1	2 1	2 1	2 1	1 1	1 1	1 1	1 1	1 1
1_55 4 1 2 1 2	1 2	2 2	2 2	2 2	1 2	1 2	1 1	1 1	1 2
1_56 1 0 0 1 1	2 2	1 2	1 2	1 2	2 2	2 2	1 1	1 1	1 1
1_56 2 0 0 2 1	2 1	1 1	1 1	1 1	1 1	2 1	2 1	2 1	1 1
1_56 3 0 0 1 1	2 2	1 1	1 2	1 2	1 2	1 2	1 1	1 1	1 1
1_56 4 1 2 2 2	2 2	2 1	2 1	2 1	2 1	2 2	1 2	1 2	1 1
1_56 5 1 2 1 2	2 1	2 1	2 1	2 1	2 1	2 1	1 1	1 1	1 1
1_56 6 3 4 1 2	2 2	1 2	2 2	2 2	2 2	2 2	1 1	1 1	1 1
1_57 1 0 0 1 1	2 2	1 2	1 2	1 2	1 2	1 2	1 1	1 1	2 1
1_57 2 0 0 2 1	1 1	1 1	1 1	1 1	1 1	1 1	1 1	2 1	1 1
1_57 3 1 2 1 2	2 1	2 1	2 1	2 1	2 1	2 1	1 1	1 2	1 1
1_57 4 1 2 1 2	2 1	2 1	2 1	2 1	2 1	2 1	1 1	1 1	1 1
1_58 1 0 0 1 1	1 1	1 1	1 1	1 1	1 1	1 1	1 1	1 1	1 2
1_58 2 0 0 2 1	1 2	1 1	1 1	1 1	1 1	2 2	1 1	1 1	1 1
1_58 3 0 0 1 1	1 2	1 1	1 1	1 1	1 1	2 1	1 1	1 1	1 1
1_58 4 1 2 2 2	1 1	1 1	1 1	1 1	1 1	1 2	1 1	1 1	1 1
1_58 5 1 2 1 2	1 1	1 1	1 1	1 1	1 1	1 2	1 1	1 1	2 1
1_58 6 3 4 1 2	1 1	1 1	1 1	1 1	1 1	2 1	1 1	1 1	1 1
1_59 1 0 0 1 1	1 2	1 1	1 1	1 1	1 1	2 2	1 1	1 1	1 1
1_59 2 0 0 2 1	2 1	1 1	1 1	1 1	1 1	1 1	2 1	2 1	1 2
1_59 3 1 2 1 2	2 1	1 1	1 1	1 1	1 1	2 1	1 1	1 1	1 2
1_59 4 1 2 1 2	2 1	1 1	1 1	1 1	1 1	2 1	1 1	1 1	1 2
1_60 1 0 0 1 1	2 1	1 2	1 2	1 2	1 2	2 2	1 1	1 1	1 1
1_60 2 0 0 2 1	1 2	1 1	1 1	1 1	1 1	2 1	1 1	1 1	1 2
1_60 3 0 0 1 1	2 2	1 1	1 1	2 1	2 1	2 1	1 2	1 2	1 1
1_60 4 1 2 2 2	1 2	2 1	2 1	2 1	2 1	2 1	1 1	1 1	1 2
1_60 5 1 2 1 2	1 2	2 1	2 1	2 1	2 1	2 1	1 1	1 1	1 2
1_60 6 3 4 1 2	2 2	1 1	1 1	2 1	2 1	2 1	1 1	1 1	1 2
1_61 1 0 0 1 1	1 2	1 1	1 1	1 1	1 1	1 1	1 1	1 1	1 1
1_61 2 0 0 2 1	1 2	1 2	1 2	1 2	1 2	1 2	1 1	1 1	1 1
1_61 3 1 2 1 2	2 2	1 2	1 2	1 2	1 2	1 2	1 1	1 1	1 1
1_61 4 1 2 1 2	1 2	1 2	1 2	1 2	1 2	1 2	1 1	1 1	1 1
1_62 1 0 0 1 1	1 1	1 2	1 2	1 2	1 2	2 2	1 1	1 2	2 1
1_62 2 0 0 2 1	1 2	1 1	1 1	1 1	2 2	2 2	1 1	1 1	1 2
1_62 3 0 0 1 1	1 2	1 2	2 2	2 2	2 2	2 2	1 2	1 1	1 1
1_62 4 1 2 2 2	1 2	2 1	2 1	2 1	2 2	2 2	1 1	2 1	1 2
1_62 5 1 2 1 2	1 2	1 1	1 1	1 1	1 2	2 2	1 1	1 1	2 2
1_62 6 3 4 1 2	2 1	2 2	2 2	2 2	2 2	2 2	2 1	1 2	1 1
1_63 1 0 0 1 1	1 2	1 1	1 1	1 1	1 1	1 2	1 1	1 1	1 2
1_63 2 0 0 2 1	1 1	1 1	2 1	2 1	2 1	2 2	1 1	1 2	1 2
1_63 3 1 2 1 2	2 1	1 1	1 2	1 2	1 2	2 2	1 1	1 1	2 1
1_63 4 1 2 1 2	1 1	1 1	1 1	1 1	1 1	1 2	1 1	1 2	1 2
1_64 1 0 0 1 1	1 1	1 1	1 1	1 1	1 1	1 1	1 1	1 1	2 2
1_64 2 0 0 2 1	2 1	1 1	1 1	1 2	1 2	1 2	1 1	1 1	1 1
1_64 3 0 0 1 1	1 2	1 1	1 1	1 1	2 1	2 1	1 1	1 1	2 1
1_64 4 1 2 2 2	1 1	1 1	1 1	1 2	1 2	1 2	1 1	1 1	2 1
1_64 5 1 2 1 2	1 1	1 1	1 1	1 2	1 2	1 2	1 1	1 1	2 1
1_64 6 3 4 1 2	1 1	1 1	1 1	1 2	2 2	2 2	1 1	1 1	2 1
1_65 1 0 0 1 1	2 1	1 1	1 1	1 1	2 1	2 1	2 1	2 1	1 2
1_65 2 0 0 2 1	1 2	1 1	1 1	1 2	2 2	2 2	2 1	2 1	2 1
1_65 3 1 2 1 2	2 1	1 1	1 1	1 1	2 2	2 2	2 2	2 2	1 2
1_65 4 1 2 1 2	2 2	1 1	1 1	1 2	2 2	2 2	2 1	2 1	1 1
1_66 1 0 0 1 1	2 1	1 1	1 1	1 1	1 2	2 2	2 1	1 2	1 1
1_66 2 0 0 2 1	1 1	1 1	1 1	2 1	2 1	2 1	1 2	1 2	1 2
1_66 3 0 0 1 1	1 2	2 2	2 2	2 2	1 2	1 2	1 1	1 1	1 1
1_66 4 1 2 2 2	2 1	1 1	1 1	1 1	1 1	2 1	2 2	1 2	1 2
1_66 5 1 2 1 2	2 1	1 1	1 1	1 1	1 1	2 1	2 2	1 2	1 2
1_66 6 3 4 1 2	2 2	2 1	2 1	2 1	2 1	2 2	1 2	1 1	1 1
1_67 1 0 0 1 1	1 2	1 1	1 1	1 1	1 1	2 1	1 2	1 2	1 1
1_67 2 0 0 2 1	2 1	1 2	1 2	1 2	1 2	1 2	1 2	1 2	1 2
1_67 3 1 2 1 2	2 1	1 2	1 2	1 2	1 2	1 2	2 2	2 2	1 2
1_67 4 1 2 1 2	1 1	1 2	1 2	1 2	1 2	2 2	1 2	1 2	1 2
1_68 1 0 0 1 1	1 1	1 2	1 2	1 2	2 2	2 2	1 1	1 1	1 1
1_68 2 0 0 2 1	2 2	1 1	1 1	1 1	1 1	1 1	1 1	1 1	1 1
1_68 3 0 0 1 1	1 2	1 1	1 1	1 1	1 1	1 1	2 1	2 1	1 1
1_68 4 1 2 2 2	1 2	2 1	2 1	2 1	2 1	2 1	1 1	1 1	1 1
1_68 5 1 2 1 2	1 2	2 1	2 1	2 1	2 1	2 1	1 1	1 1	1 1
1_68 6 3 4 1 2	1 1	1 2	1 2	1 2	1 2	1 2	2 1	2 1	1 1
1_69 1 0 0 1 1	1 1	1 2	2 2	2 2	2 2	2 2	1 1	1 1	1 1
1_69 2 0 0 2 1	1 2	1 1	1 1	1 1	2 1	2 1	1 1	1 1	1 1
1_69 3 1 2 1 2	1 1	2 1	2 1	2 1	2 2	2 2	1 1	1 1	1 1
1_69 4 1 2 1 2	1 1	2 1	2 1	2 1	2 2	2 2	1 1	1 1	1 1
1_70 1 0 0 1 1	1 1	1 1	1 1	1 1	2 2	2 2	1 1	1 1	1 1
1_70 2 0 0 2 1	1 2	1 1	1 1	1 1	1 1	1 1	2 2	2 2	1 1
1_70 3 0 0 1 1	1 1	1 1	1 1	1 1	1 1	2 1	1 1	1 1	1 2
1_70 4 1 2 2 2	1 2	1 1	1 1	1 1	2 1	2 1	1 2	1 2	1 1
1_70 5 1 2 1 2	1 1	1 1	1 1	1 1	2 1	2 1	1 2	1 2	1 1
1_70 6 3 4 1 2	1 1	1 1	1 1	1 1	1 2	2 2	1 1	1 1	1 1
1_71 1 0 0 1 1	1 1	1 2	1 2	2 2	2 2	2 2	1 1	1 1	1 1
1_71 2 0 0 2 1	1 1	1 1	1 1	2 2	2 2	2 2	1 1	1 1	1 2
1_71 3 1 2 1 2	1 1	1 1	1 1	2 2	2 2	2 2	1 1	1 1	1 2
1_71 4 1 2 1 2	1 1	2 1	2 1	2 2	2 2	2 2	1 1	1 1	1 2
1_72 1 0 0 1 1	1 1	1 1	1 1	1 2	1 2	1 2	2 1	1 1	1 2
1_72 2 0 0 2 1	2 2	1 2	1 2	1 2	1 1	2 1	1 1	1 2	1 1
1_72 3 0 0 1 1	1 1	1 1	2 1	2 1	2 1	2 2	1 1	1 1	2 1
1_72 4 1 2 2 2	1 2	1 2	1 2	2 2	2 1	2 1	1 1	1 2	2 1
1_72 5 1 2 1 2	1 2	1 2	1 2	2 2	2 1	2 1	1 1	1 2	2 1
1_72 6 3 4 1 2	1 2	1 2	1 2	1 2	1 1	2 1	1 1	1 2	1 1
1_73 1 0 0 1 1	1 2	1 2	1 2	1 2	1 2	1 2	1 2	1 2	2 1
1_73 2 0 0 2 1	2 2	1 1	1 1	1 1	1 2	1 2	1 1	1 1	1 1
1_73 3 1 2 1 2	1 2	1 1	1 1	1 1	1 1	1 1	1 1	1 1	2 1
1_73 4 1 2 1 2	2 2	2 1	2 1	2 1	2 2	2 2	2 1	2 1	1 1
1_74 1 0 0 1 1	2 1	1 1	1 1	1 1	1 1	2 1	1 1	1 1	1 1
1_74 2 0 0 2 1	1 1	1 1	1 1	1 2	1 2	1 2	2 2	2 2	2 1
1_74 3 0 0 1 1	1 2	1 1	1 1	1 1	1 1	2 2	1 1	1 1	1 1
1_74 4 1 2 2 2	2 1	1 1	1 1	1 2	1 2	2 2	1 2	1 2	1 1
1_74 5 1 2 1 2	2 1	1 1	1 1	1 2	1 2	2 2	1 2	1 2	1 1
1_74 6 3 4 1 2	1 2	1 1	1 1	1 1	1 1	2 2	1 1	1 1	1 1
1_75 1 0 0 1 1	1 2	1 2	1 2	1 2	1 2	1 2	1 1	2 2	1 1
1_75 2 0 0 2 1	1 1	1 1	1 1	1 1	2 1	2 1	1 1	1 1	1 1
1_75 3 1 2 1 2	2 1	2 1	2 1	2 1	2 2	2 2	1 1	2 1	1 1
1_75 4 1 2 1 2	2 1	2 1	2 1	2 1	2 2	2 2	1 1	2 1	1 1
1_76 1 0 0 1 1	1 2	1 2	1 2	1 2	1 1	1 1	2 1	2 1	1 1
1_76 2 0 0 2 1	1 2	1 2	2 2	2 2	2 2	2 2	1 1	1 1	2 1
1_76 3 0 0 1 1	1 1	1 2	1 2	1 2	1 2	1 2	1 2	1 2	1 1
1_76 4 1 2 2 2	2 2	2 2	2 2	2 2	1 2	1 2	1 1	1 1	1 1
1_76 5 1 2 1 2	2 1	2 1	2 2	2 2	1 2	1 2	1 1	1 1	1 2
1_76 6 3 4 1 2	1 2	2 2	2 2	2 2	2 2	2 2	2 1	2 1	1 1
1_77 1 0 0 1 1	1 1	1 1	1 1	1 1	1 1	2 1	2 2	2 2	1 1
1_77 2 0 0 2 1	2 2	1 1	2 2	2 2	2 2	2 2	1 1	1 1	1 2
1_77 3 1 2 1 2	1 2	1 1	1 2	1 2	1 2	2 2	2 1	2 1	1 2
1_77 4 1 2 1 2	1 2	1 1	1 2	1 2	1 2	2 2	2 1	2 1	1 1
1_78 1 0 0 1 1	1 1	1 1	1 1	1 1	1 1	2 2	1 1	1 1	2 2
1_78 2 0 0 2 1	1 1	1 1	1 1	1 1	1 1	1 1	1 1	1 1	1 2
1_78 3 0 0 1 1	2 2	1 2	1 2	1 2	1 1	1 1	1 1	1 1	1 2
1_78 4 1 2 2 2	1 1	1 1	1 1	1 1	1 1	2 1	1 1	1 1	2 1
1_78 5 1 2 1 2	1 1	1 1	1 1	1 1	1 1	2 1	1 1	1 1	2 1
1_78 6 3 4 1 2	2 1	2 1	2 1	2 1	1 1	1 2	1 1	1 1	2 2
1_79 1 0 0 1 1	2 1	1 1	1 1	1 2	1 2	1 2	1 1	1 1	1 1
1_79 2 0 0 2 1	1 2	1 1	2 1	2 1	2 2	2 2	2 1	2 1	1 1
1_79 3 1 2 1 2	2 1	1 1	1 2	1 2	1 2	1 2	1 2	1 2	1 1
1_79 4 1 2 1 2	1 2	1 1	1 1	2 1	2 2	2 2	1 1	1 1	1 1
1_80 1 0 0 1 1	1 1	1 1	1 1	1 1	1 1	1 2	1 1	1 1	2 1
1_80 2 0 0 2 1	1 1	1 2	1 2	1 2	1 2	1 2	1 1	1 1	1 1
1_80 3 0 0 1 1	1 1	1 1	1 1	1 1	1 1	1 2	1 1	1 1	1 1
1_80 4 1 2 2 2	1 1	1 2	1 2	1 2	1 2	2 2	1 1	1 1	1 1
1_80 5 1 2 1 2	1 1	1 2	1 2	1 2	1 2	2 2	1 1	1 1	1 1
1_80 6 3 4 1 2	1 1	1 1	1 1	1 1	1 1	1 2	1 1	1 1	1 1
1_81 1 0 0 1 1	1 1	1 1	1 2	1 2	1 2	2 2	1 1	1 1	1 2
1_81 2 0 0 2 1	1 1	1 1	1 1	1 1	1 1	1 2	1 1	1 1	1 1
1_81 3 1 2 1 2	1 1	1 1	2 1	2 1	2 1	2 1	1 1	1 1	2 1
1_81 4 1 2 1 2	1 1	1 1	1 1	1 1	1 1	2 1	1 1	1 1	1 1
1_82 1 0 0 1 1	2 1	1 1	1 1	1 1	1 1	2 1	1 1	1 1	1 1
1_82 2 0 0 2 1	2 1	1 1	1 2	1 2	1 2	1 2	1 1	1 1	2 1
1_82 3 0 0 1 1	1 1	1 2	1 2	1 2	1 2	1 2	1 1	1 1	1 1
1_82 4 1 2 2 2	1 1	1 1	1 2	1 2	1 2	1 2	1 1	1 1	1 1
1_82 5 1 2 1 2	2 1	1 1	1 2	1 2	1 2	2 2	1 1	1 1	1 1
1_82 6 3 4 1 2	1 1	1 1	1 1	1 1	1 1	1 1	1 1	1 1	1 1
1_83 1 0 0 1 1	2 1	1 2	1 2	2 2	2 2	2 2	1 2	1 2	1 1
1_83 2 0 0 2 1	1 1	1 1	1 1	1 2	1 2	2 2	2 1	1 1	1 1
1_83 3 1 2 1 2	1 1	2 1	2 1	2 2	2 2	2 2	2 1	2 1	1 1
1_83 4 1 2 1 2	2 1	1 1	1 1	2 1	2 1	2 2	1 1	1 1	1 1
1_84 1 0 0 1 1	1 1	1 1	1 2	2 2	2 2	2 2	1 2	1 2	1 1
1_84 2 0 0 2 1	1 1	1 1	1 1	1 1	2 2	2 2	1 1	1 1	1 1
1_84 3 0 0 1 1	2 2	1 2	1 2	1 2	2 2	2 2	1 1	1 1	1 1
1_84 4 1 2 2 2	1 1	1 1	1 1	2 1	2 2	2 2	1 1	1 1	1 1
1_84 5 1 2 1 2	1 1	1 1	1 1	2 1	2 2	2 2	1 1	1 1	1 1
1_84 6 3 4 1 2	2 1	1 1	1 1	1 1	2 2	2 2	1 1	1 1	1 1
1_85 1 0 0 1 1	1 1	1 1	1 1	1 1	1 1	2 1	2 1	1 1	1 1
1_85 2 0 0 2 1	1 2	1 2	1 2	1 2	1 2	2 2	2 1	1 1	1 1
1_85 3 1 2 1 2	1 1	1 1	1 1	1 1	1 1	1 2	1 2	1 1	1 1
1_85 4 1 2 1 2	1 1	1 1	1 1	1 1	1 1	1 2	1 2	1 1	1 1
1_86 1 0 0 1 1	1 2	1 1	1 1	1 1	2 1	2 2	1 1	1 1	1 1
1_86 2 0 0 2 1	1 2	1 1	1 1	1 1	1 1	2 1	1 2	1 2	1 1
1_86 3 0 0 1 1	1 2	1 1	1 1	1 1	2 1	2 1	1 1	1 1	1 1
1_86 4 1 2 2 2	2 2	1 1	1 1	1 1	1 1	2 1	1 2	1 2	1 1
1_86 5 1 2 1 2	2 1	1 1	1 1	1 1	1 1	2 2	1 1	1 1	1 1
1_86 6 3 4 1 2	1 2	1 1	1 1	1 1	2 1	2 2	1 1	1 1	1 1
1_87 1 0 0 1 1	1 1	1 1	1 1	1 1	1 2	1 2	1 1	1 1	1 1
1_87 2 0 0 2 1	1 1	1 1	1 1	1 1	1 1	2 2	1 2	1 2	2 2
1_87 3 1 2 1 2	1 1	1 1	1 1	1 1	2 1	2 2	1 2	1 2	1 2
1_87 4 1 2 1 2	1 1	1 1	1 1	1 1	1 1	1 2	1 1	1 1	1 2
1_88 1 0 0 1 1	1 1	1 1	1 1	1 1	1 1	1 1	1 2	1 2	1 1
1_88 2 0 0 2 1	2 1	1 2	2 2	2 2	2 2	2 2	1 1	1 1	2 1
1_88 3 0 0 1 1	1 2	1 2	1 2	1 2	2 1	2 1	1 2	1 1	1 1
1_88 4 1 2 2 2	1 1	1 2	1 2	1 2	1 2	1 2	1 1	1 1	1 1
1_88 5 1 2 1 2	1 2	1 1	1 2	1 2	1 2	1 2	2 1	2 1	1 2
1_88 6 3 4 1 2	2 1	2 1	2 1	2 1	1 1	1 1	2 1	1 1	1 1
1_89 1 0 0 1 1	2 2	1 1	1 1	1 1	1 1	1 1	2 2	2 2	2 1
1_89 2 0 0 2 1	1 1	1 1	1 1	1 2	1 2	2 2	1 1	2 1	1 1
1_89 3 1 2 1 2	2 1	1 1	1 1	1 2	1 2	1 2	2 1	2 1	2 1
1_89 4 1 2 1 2	2 1	1 1	1 1	1 1	1 1	1 2	2 1	2 2	2 1
1_90 1 0 0 1 1	2 1	1 1	1 1	1 1	1 1	1 2	2 2	2 1	1 2
1_90 2 0 0 2 1	2 2	1 1	1 1	2 1	2 1	2 1	2 2	2 1	1 1
1_90 3 0 0 1 1	1 1	1 1	1 1	1 1	2 2	2 2	1 1	1 1	2 1
1_90 4 1 2 2 2	2 2	1 1	1 1	1 2	1 2	1 2	2 2	2 2	1 1
1_90 5 1 2 1 2	1 2	1 1	1 1	1 1	1 1	2 1	2 2	1 1	2 1
1_90 6 3 4 1 2	1 2	1 1	1 1	1 2	2 2	2 2	1 2	1 2	1 1
1_91 1 0 0 1 1	2 1	1 1	1 1	1 1	2 1	2 2	1 1	1 1	1 1
1_91 2 0 0 2 1	2 2	1 1	1 1	1 1	2 1	2 2	1 2	1 1	1 1
1_91 3 1 2 1 2	2 2	1 1	1 1	1 1	2 1	2 2	1 2	1 1	1 1
1_91 4 1 2 1 2	1 2	1 1	1 1	1 1	1 1	2 2	1 2	1 1	1 1
1_92 1 0 0 1 1	1 2	1 1	1 1	2 1	2 1	2 1	1 1	2 1	1 1
1_92 2 0 0 2 1	1 2	1 1	1 1	1 1	1 1	2 1	1 2	1 2	1 1
1_92 3 0 0 1 1	2 1	1 1	1 1	1 1	1 1	2 1	1 1	1 1	1 1
1_92 4 1 2 2 2	2 2	1 1	1 1	1 1	1 1	1 1	1 2	1 2	1 1
1_92 5 1 2 1 2	1 2	1 1	1 1	2 1	2 1	2 1	1 2	2 2	1 1
1_92 6 3 4 1 2	2 2	1 1	1 1	1 1	1 1	2 1	1 1	1 1	1 1
1_93 1 0 0 1 1	1 2	1 1	2 1	2 1	2 1	2 2	1 1	1 1	1 1
1_93 2 0 0 2 1	2 2	1 1	1 1	1 1	1 2	1 2	1 2	1 1	1 1
1_93 3 1 2 1 2	2 2	1 1	1 1	1 1	1 2	2 2	1 2	1 1	1 1
1_93 4 1 2 1 2	1 2	1 1	2 1	2 1	2 1	2 1	1 1	1 1	1 1
1_94 1 0 0 1 1	1 2	1 1	1 1	2 2	2 2	2 2	1 2	1 1	1 1
1_94 2 0 0 2 1	1 1	1 1	1 1	1 2	1 2	1 2	1 2	1 2	1 2
1_94 3 0 0 1 1	2 2	1 1	1 1	1 1	1 1	2 1	1 1	1 1	2 1
1_94 4 1 2 2 2	2 1	1 1	1 1	2 2	2 2	2 2	2 2	1 2	1 2
1_94 5 1 2 1 2	1 1	1 1	1 1	2 1	2 1	2 1	1 1	1 1	1 1
1_94 6 3 4 1 2	2 1	1 1	1 1	1 2	1 2	1 2	1 2	1 2	1 2
1_95 1 0 0 1 1	2 1	1 2	1 2	1 2	1 2	1 2	1 2	1 2	1 1
1_95 2 0 0 2 1	1 2	1 1	1 1	1 1	1 1	1 1	1 1	1 1	2 1
1_95 3 1 2 1 2	2 1	1 1	1 1	1 1	1 1	1 1	1 1	1 1	1 2
1_95 4 1 2 1 2	1 1	2 1	2 1	2 1	2 1	2 1	2 1	2 1	1 2
1_96 1 0 0 1 1	1 2	1 2	1 2	1 2	1 1	1 1	1 1	1 1	2 1
1_96 2 0 0 2 1	1 1	1 2	1 2	1 2	2 2	2 2	1 1	1 1	1 1
1_96 3 0 0 1 1	1 2	1 2	1 2	1 2	1 1	1 1	1 1	1 1	1 1
1_96 4 1 2 2 2	2 1	2 2	2 2	2 2	1 2	1 2	1 1	1 1	1 1
1_96 5 1 2 1 2	2 1	2 2	2 2	2 2	1 2	1 2	1 1	1 1	1 1
1_96 6 3 4 1 2	1 1	1 2	1 2	1 2	1 2	1 2	1 1	1 1	1 1
1_97 1 0 0 1 1	2 1	1 1	1 1	1 1	2 2	2 2	1 2	1 1	1 1
1_97 2 0 0 2 1	1 1	1 2	1 2	1 2	1 2	2 2	1 2	1 1	1 1
1_97 3 1 2 1 2	1 1	1 2	1 2	1 2	2 2	2 2	2 2	1 1	1 1
1_97 4 1 2 1 2	2 1	1 2	1 2	1 2	2 2	2 2	1 2	1 1	1 1
1_98 1 0 0 1 1	2 1	1 1	1 1	1 1	1 1	1 2	1 1	2 1	2 1
1_98 2 0 0 2 1	2 1	1 2	1 2	1 2	1 2	2 2	1 1	1 1	1 1
1_98 3 0 0 1 1	2 2	1 1	1 1	1 1	1 1	2 1	1 1	1 1	1 1
1_98 4 1 2 2 2	1 1	1 1	1 1	1 1	1 1	2 2	1 1	1 1	1 1
1_98 5 1 2 1 2	1 2	1 1	1 1	1 1	1 1	2 2	1 1	1 1	1 1
1_98 6 3 4 1 2	2 1	1 1	1 1	1 1	1 1	1 2	1 1	1 1	1 1
1_99 1 0 0 1 1	1 2	1 1	1 1	1 1	2 1	2 1	1 1	1 1	1 2
1_99 2 0 0 2 1	2 2	1 1	1 1	1 1	1 1	1 1	1 2	1 2	1 1
1_99 3 1 2 1 2	1 2	1 1	1 1	1 1	2 1	2 1	1 2	1 2	1 1
1_99 4 1 2 1 2	2 2	1 1	1 1	1 1	1 1	1 1	1 1	1 1	2 1
1_100 1 0 0 1 1	2 2	1 1	1 1	1 1	1 1	2 1	1 1	1 1	1 2
1_100 2 0 0 2 1	1 2	1 2	1 2	2 2	2 2	2 2	1 1	1 1	2 1
1_100 3 0 0 1 1	1 1	1 1	1 1	1 1	1 2	1 2	1 2	1 1	2 2
1_100 4 1 2 2 2	2 2	1 2	1 2	1 2	1 2	1 2	1 1	1 1	2 1
1_100 5 1 2 1 2	2 2	1 2	1 2	1 2	1 2	1 2	1 1	1 1	2 1
1_100 6 3 4 1 2	1 2	1 2	1 2	1 2	1 2	1 2	1 1	1 1	2 1
1_101 1 0 0 1 1	1 2	1 1	1 1	2 1	2 1	2 2	1 2	1 2	1 1
1_101 2 0 0 2 1	1 2	1 1	1 1	1 1	1 1	2 1	1 1	1 1	1 1
1_101 3 1 2 1 2	1 2	1 1	1 1	2 1	2 1	2 1	1 1	1 1	1 1
1_101 4 1 2 1 2	1 2	1 1	1 1	2 1	2 1	2 1	1 1	1 1	1 1
1_102 1 0 0 1 1	1 1	1 1	1 1	1 1	1 1	1 1	2 1	1 1	1 1
1_102 2 0 0 2 1	1 2	1 1	1 1	1 1	1 1	1 2	2 1	2 1	1 1
1_102 3 0 0 1 1	1 2	1 2	1 2	1 2	2 2	2 2	1 1	2 1	1 1
1_102 4 1 2 2 2	1 1	1 1	1 1	1 1	1 1	1 1	1 2	1 2	1 1
1_102 5 1 2 1 2	1 1	1 1	1 1	1 1	1 1	1 1	2 2	1 2	1 1
1_102 6 3 4 1 2	1 1	1 1	1 1	1 1	2 1	2 1	1 1	2 1	1 1
1_103 1 0 0 1 1	2 1	1 2	1 2	1 2	1 2	2 2	1 2	1 2	1 1
1_103 2 0 0 2 1	1 1	1 1	1 1	1 1	2 1	2 1	1 1	1 1	1 1
1_103 3 1 2 1 2	1 1	2 1	2 1	2 1	2 1	2 1	2 1	2 1	1 1
1_103 4 1 2 1 2	2 1	1 1	1 1	1 1	1 1	2 1	1 1	1 1	1 1
1_104 1 0 0 1 1	1 1	1 1	1 1	1 1	1 1	1 1	1 2	1 2	1 1
1_104 2 0 0 2 1	2 1	1 1	1 2	1 2	1 2	2 2	1 1	2 1	1 1
1_104 3 0 0 1 1	1 1	1 1	1 2	1 2	2 2	2 2	1 1	1 1	1 1
1_104 4 1 2 2 2	1 2	1 1	1 1	1 1	1 1	1 2	2 1	2 2	1 1
1_104 5 1 2 1 2	1 2	1 1	1 1	1 1	1 1	1 2	1 1	1 2	1 1
1_104 6 3 4 1 2	1 2	1 1	2 1	2 1	2 1	2 2	1 1	1 2	1 1
1_105 1 0 0 1 1	2 1	1 1	1 1	1 1	1 1	1 1	1 1	1 1	1 2
1_105 2 0 0 2 1	2 1	1 1	1 1	1 1	1 2	1 2	1 1	1 1	1 1
1_105 3 1 2 1 2	2 2	1 1	1 1	1 1	1 1	1 1	1 1	1 1	1 1
1_105 4 1 2 1 2	2 2	1 1	1 1	1 1	1 1	1 1	1 1	1 1	1 1
1_106 1 0 0 1 1	1 1	1 1	1 1	1 1	1 2	1 2	1 1	1 1	1 1
1_106 2 0 0 2 1	1 1	1 1	1 1	1 1	1 1	1 1	1 1	1 1	2 1
1_106 3 0 0 1 1	2 1	1 1	1 2	1 2	1 2	1 2	2 1	2 1	2 2
1_106 4 1 2 2 2	1 1	1 1	1 1	1 1	2 1	2 1	1 1	1 1	1 1
1_106 5 1 2 1 2	1 1	1 1	1 1	1 1	1 1	1 1	1 1	1 1	1 1
1_106 6 3 4 1 2	1 1	1 1	2 1	2 1	2 2	2 2	1 1	1 1	2 1
1_107 1 0 0 1 1	2 1	1 1	1 1	1 1	1 1	1 1	2 1	2 1	1 1
1_107 2 0 0 2 1	2 1	1 1	1 1	1 1	2 2	2 2	1 2	2 2	1 1
1_107 3 1 2 1 2	1 1	1 1	1 1	1 1	1 2	1 2	1 2	1 2	1 1
1_107 4 1 2 1 2	2 1	1 1	1 1	1 1	1 2	1 2	2 2	2 2	1 1
1_108 1 0 0 1 1	2 1	1 2	1 2	1 2	1 2	2 2	1 1	2 1	1 1
1_108 2 0 0 2 1	2 1	1 1	1 1	1 2	1 2	2 2	1 2	1 2	1 2
1_108 3 0 0 1 1	1 1	1 1	1 1	1 1	1 1	1 1	1 1	1 1	1 1
1_108 4 1 2 2 2	1 2	2 1	2 1	2 1	2 1	2 2	1 1	1 1	1 1
1_108 5 1 2 1 2	1 2	2 1	2 1	2 1	2 1	2 2	1 1	1 1	1 1
1_108 6 3 4 1 2	1 1	1 2	1 2	1 2	1 2	1 2	1 1	1 1	1 1
1_109 1 0 0 1 1	2 1	1 1	1 1	1 1	1 1	1 1	2 1	2 1	1 1
1_109 2 0 0 2 1	1 1	1 1	1 1	1 1	1 1	2 2	1 1	1 1	1 1
1_109 3 1 2 1 2	2 1	1 1	1 1	1 1	1 1	1 2	2 1	2 1	1 1
1_109 4 1 2 1 2	1 1	1 1	1 1	1 1	1 1	1 2	1 1	1 1	1 1
1_110 1 0 0 1 1	1 2	1 2	1 2	2 2	2 2	2 2	1 1	1 1	1 1
1_110 2 0 0 2 1	1 2	1 1	1 1	1 1	1 1	2 1	1 2	1 2	1 2
1_110 3 0 0 1 1	1 1	1 1	1 1	2 2	2 2	2 2	2 2	2 1	1 2
1_110 4 1 2 2 2	2 1	2 1	2 1	2 1	2 1	2 2	1 1	1 1	1 1
1_110 5 1 2 1 2	2 2	2 1	2 1	2 1	2 1	2 1	1 2	1 2	1 2
1_110 6 3 4 1 2	1 2	1 2	1 2	2 2	2 2	2 2	2 1	1 1	2 1
1_111 1 0 0 1 1	2 1	2 2	2 2	2 2	1 2	1 2	2 1	2 1	1 1
1_111 2 0 0 2 1	2 1	1 1	1 1	1 1	1 1	1 2	1 1	1 1	1 2
1_111 3 1 2 1 2	2 1	2 1	2 1	2 1	1 1	1 2	2 1	2 1	1 2
1_111 4 1 2 1 2	2 2	2 1	2 1	2 1	1 1	1 1	2 1	2 1	1 1
1_112 1 0 0 1 1	1 2	1 1	1 2	1 2	1 2	1 2	1 2	1 2	2 1
1_112 2 0 0 2 1	1 1	1 2	1 2	1 2	1 1	1 1	2 1	2 1	1 2
1_112 3 0 0 1 1	1 1	1 1	1 1	1 1	2 1	2 1	1 1	1 1	1 1
1_112 4 1 2 2 2	2 1	1 2	2 2	2 2	2 1	2 1	2 1	2 1	1 2
1_112 5 1 2 1 2	2 1	1 2	2 2	2 2	2 1	2 1	2 1	2 1	1 2
1_112 6 3 4 1 2	1 1	1 2	1 2	1 2	1 1	1 1	1 1	1 1	1 2
1_113 1 0 0 1 1	1 2	1 2	1 2	2 2	2 2	2 2	1 1	1 1	1 1
1_113 2 0 0 2 1	1 1	1 2	1 2	1 2	1 2	1 2	2 1	2 1	2 1
1_113 3 1 2 1 2	2 1	2 2	2 2	2 2	2 2	2 2	1 1	1 1	1 1
1_113 4 1 2 1 2	2 1	2 2	2 2	2 2	2 2	2 2	1 1	1 1	1 1
1_114 1 0 0 1 1	1 2	1 2	1 2	2 2	2 2	2 2	1 1	1 1	1 1
1_114 2 0 0 2 1	1 1	1 2	1 2	1 2	1 2	1 2	1 2	1 1	1 1
1_114 3 0 0 1 1	1 1	1 1	1 1	1 1	1 2	1 2	1 1	1 1	2 2
1_114 4 1 2 2 2	2 1	2 2	2 2	2 2	2 2	2 2	1 2	1 1	1 1
1_114 5 1 2 1 2	1 1	1 2	1 2	2 2	2 2	2 2	1 2	1 1	1 1
1_114 6 3 4 1 2	1 2	1 2	1 2	1 2	2 2	2 2	1 1	1 1	2 1
1_115 1 0 0 1 1	2 1	1 1	1 1	2 1	2 2	2 2	1 1	1 1	2 1
1_115 2 0 0 2 1	1 1	1 2	1 2	1 2	1 1	1 1	1 1	1 1	1 1
1_115 3 1 2 1 2	1 1	1 1	1 1	1 1	2 1	2 1	1 1	1 1	1 1
1_115 4 1 2 1 2	1 1	1 2	1 2	1 2	2 1	2 1	1 1	1 1	1 1
1_116 1 0 0 1 1	2 2	1 1	1 2	1 2	1 2	1 2	1 2	1 2	1 1
1_116 2 0 0 2 1	1 1	1 1	1 1	1 1	1 1	1 2	1 1	1 1	1 1
1_116 3 0 0 1 1	2 2	1 1	1 1	1 1	1 1	2 1	1 1	1 1	1 1
1_116 4 1 2 2 2	2 1	1 1	1 1	1 1	1 1	1 2	1 1	1 1	1 1
1_116 5 1 2 1 2	2 1	1 1	2 1	2 1	2 1	2 1	2 1	2 1	1 1
1_116 6 3 4 1 2	2 1	1 1	1 1	1 1	1 1	1 2	1 1	1 1	1 1
1_117 1 0 0 1 1	2 1	1 1	1 1	1 1	1 1	1 2	1 1	2 2	2 2
1_117 2 0 0 2 1	1 2	1 2	2 2	2 2	2 2	2 2	1 2	1 2	1 1
1_117 3 1 2 1 2	1 1	1 1	1 2	1 2	1 2	2 2	1 1	2 1	2 1
1_117 4 1 2 1 2	1 1	1 1	1 2	1 2	1 2	2 2	1 1	2 1	2 1
1_118 1 0 0 1 1	2 1	1 2	1 2	1 2	1 1	1 1	1 1	1 1	1 1
1_118 2 0 0 2 1	1 1	1 2	1 2	1 2	1 2	1 2	2 2	1 2	1 1
1_118 3 0 0 1 1	1 2	1 2	1 2	1 2	2 2	2 2	1 1	1 1	1 2
1_118 4 1 2 2 2	1 1	2 1	2 1	2 1	1 1	1 1	1 2	1 1	1 1
1_118 5 1 2 1 2	1 1	2 2	2 2	2 2	1 2	1 2	1 2	1 2	1 1
1_118 6 3 4 1 2	1 1	1 2	1 2	1 2	2 1	2 1	1 1	1 1	1 1
1_119 1 0 0 1 1	1 1	1 1	1 1	1 1	1 1	1 2	1 1	1 1	1 1
1_119 2 0 0 2 1	2 1	1 2	1 2	1 2	1 2	2 2	2 1	2 1	1 1
1_119 3 1 2 1 2	1 1	1 2	1 2	1 2	1 2	1 2	1 1	1 1	1 1
1_119 4 1 2 1 2	1 2	1 1	1 1	1 1	1 1	2 2	1 2	1 2	1 1
1_120 1 0 0 1 1	1 2	1 2	1 2	1 2	1 1	1 1	1 1	1 1	1 1
1_120 2 0 0 2 1	1 2	1 1	1 1	1 1	1 1	2 2	2 1	1 1	1 2
1_120 3 0 0 1 1	2 1	1 1	1 1	1 1	2 1	2 1	2 1	2 1	2 1
1_120 4 1 2 2 2	1 2	1 1	1 1	1 1	1 1	1 2	1 1	1 1	1 2
1_120 5 1 2 1 2	2 1	2 1	2 1	2 1	1 1	1 2	1 2	1 1	1 1
1_120 6 3 4 1 2	2 2	1 1	1 1	1 1	2 1	2 2	2 1	2 1	2 2
1_121 1 0 0 1 1	1 2	1 1	1 1	1 1	1 1	2 1	1 1	1 1	1 2
1_121 2 0 0 2 1	2 2	1 2	1 2	1 2	1 2	2 2	1 1	1 1	1 2
1_121 3 1 2 1 2	2 2	1 2	1 2	1 2	1 2	1 2	1 1	1 1	2 2
1_121 4 1 2 1 2	2 2	1 1	1 1	1 1	1 1	1 2	1 1	1 1	2 1
1_122 1 0 0 1 1	2 1	1 1	1 1	1 1	1 1	1 1	1 1	1 1	1 1
1_122 2 0 0 2 1	1 1	1 1	1 1	1 1	1 1	1 2	1 2	1 2	2 1
1_122 3 0 0 1 1	2 2	1 1	1 2	1 2	1 2	2 2	1 1	1 1	1 1
1_122 4 1 2 2 2	1 1	1 1	1 1	1 1	1 1	1 1	1 1	1 1	1 2
1_122 5 1 2 1 2	1 1	1 1	1 1	1 1	1 1	1 2	1 2	1 2	1 1
1_122 6 3 4 1 2	2 1	1 1	1 1	1 1	1 1	2 1	1 1	1 1	1 2
1_123 1 0 0 1 1	1 1	1 1	1 1	1 1	1 1	2 1	1 1	1 1	1 1
1_123 2 0 0 2 1	1 1	2 2	2 2	2 2	2 2	2 2	1 1	1 1	1 1
1_123 3 1 2 1 2	1 1	1 2	1 2	1 2	1 2	2 2	1 1	1 1	1 1
1_123 4 1 2 1 2	1 1	1 2	1 2	1 2	1 2	2 2	1 1	1 1	1 1
1_124 1 0 0 1 1	1 2	1 2	1 2	1 2	1 2	1 2	2 2	2 2	2 1
1_124 2 0 0 2 1	1 1	1 1	1 1	1 1	1 1	1 1	1 1	1 1	1 1
1_124 3 0 0 1 1	1 1	1 1	1 1	1 1	2 1	2 1	1 1	1 1	2 2
1_124 4 1 2 2 2	2 1	2 1	2 1	2 1	2 1	2 1	2 1	2 1	1 1
1_124 5 1 2 1 2	2 1	2 1	2 1	2 1	2 1	2 1	2 1	2 1	1 1
1_124 6 3 4 1 2	1 2	1 2	1 2	1 2	2 2	2 2	1 2	1 2	2 1
1_125 1 0 0 1 1	1 1	1 1	1 1	1 1	1 1	1 1	1 1	1 1	1 1
1_125 2 0 0 2 1	2 1	1 1	1 1	1 1	2 1	2 2	1 2	1 2	2 2
1_125 3 1 2 1 2	1 2	1 1	1 1	1 1	1 2	1 2	1 1	1 1	1 2
1_125 4 1 2 1 2	1 2	1 1	1 1	1 1	1 2	1 2	1 1	1 1	1 2
1_126 1 0 0 1 1	2 1	1 2	1 2	1 2	1 2	1 2	2 1	2 2	1 1
1_126 2 0 0 2 1	2 1	1 1	1 1	1 1	1 1	1 2	1 1	2 1	2 1
1_126 3 0 0 1 1	1 1	1 1	2 1	2 1	2 1	2 2	1 1	1 1	1 1
1_126 4 1 2 2 2	2 1	1 1	1 1	1 1	1 1	1 2	2 1	2 1	1 1
1_126 5 1 2 1 2	1 1	2 1	2 1	2 1	2 1	2 2	1 1	2 2	1 2
1_126 6 3 4 1 2	1 2	1 1	2 1	2 1	2 1	2 1	1 2	1 2	1 1
1_127 1 0 0 1 1	2 1	1 1	1 1	1 1	1 1	2 2	1 2	1 1	2 2
1_127 2 0 0 2 1	2 2	1 2	1 2	1 2	1 1	2 1	1 1	1 1	1 1
1_127 3 1 2 1 2	2 2	1 2	1 2	1 2	1 1	2 1	1 1	1 1	2 1
1_127 4 1 2 1 2	2 2	1 1	1 1	1 1	1 1	2 2	1 1	1 1	2 1
1_128 1 0 0 1 1	2 2	1 2	1 2	2 2	2 2	2 2	1 2	1 2	1 1
1_128 2 0 0 2 1	2 2	1 1	1 1	1 1	2 1	2 1	1 1	1 1	2 2
1_128 3 0 0 1 1	1 2	1 2	1 2	1 2	2 2	2 2	1 2	1 2	1 1
1_128 4 1 2 2 2	2 2	1 1	1 1	2 1	2 2	2 2	1 1	1 1	1 2
1_128 5 1 2 1 2	2 2	1 1	1 1	2 1	2 1	2 1	1 1	1 1	1 2
1_128 6 3 4 1 2	1 2	1 1	1 1	1 1	2 2	2 2	1 1	1 1	1 2
1_129 1 0 0 1 1	1 1	1 1	1 1	1 1	1 1	2 1	1 2	1 2	1 1
1_129 2 0 0 2 1	1 1	2 2	2 2	2 2	2 2	2 2	1 1	1 1	1 1
1_129 3 1 2 1 2	1 1	1 2	1 2	1 2	1 2	1 2	2 1	2 1	1 1
1_129 4 1 2 1 2	1 1	1 2	1 2	1 2	1 2	1 2	2 1	2 1	1 1
1_130 1 0 0 1 1	1 2	1 1	1 1	1 1	1 1	2 1	1 1	1 1	1 2
1_130 2 0 0 2 1	2 1	1 2	1 2	1 2	1 2	1 2	1 1	1 1	1 1
1_130 3 0 0 1 1	1 2	1 1	1 1	1 2	2 2	2 2	1 1	1 1	1 2
1_130 4 1 2 2 2	1 1	1 2	1 2	1 2	1 2	2 2	1 1	1 1	1 1
1_130 5 1 2 1 2	1 2	1 1	1 1	1 1	1 1	2 1	1 1	1 1	1 1
1_130 6 3 4 1 2	1 1	1 2	1 2	1 2	2 2	2 2	1 1	1 1	1 1
1_131 1 0 0 1 1	1 2	2 2	2 2	2 2	2 2	2 2	1 2	1 2	1 1
1_131 2 0 0 2 1	1 2	1 1	1 1	2 1	2 1	2 1	1 1	1 1	2 1
1_131 3 1 2 1 2	1 2	2 1	2 1	2 1	2 1	2 1	1 1	1 1	1 1
1_131 4 1 2 1 2	2 2	2 1	2 1	2 1	2 1	2 1	2 1	2 1	1 1
1_132 1 0 0 1 1	2 1	1 2	1 2	1 2	1 2	1 2	2 2	1 1	1 1
1_132 2 0 0 2 1	2 1	1 1	1 1	1 1	1 1	2 2	2 1	2 1	1 1
1_132 3 0 0 1 1	1 2	1 2	1 2	1 2	2 2	2 2	1 1	1 1	1 1
1_132 4 1 2 2 2	1 2	2 1	2 1	2 1	2 1	2 2	2 2	1 2	1 1
1_132 5 1 2 1 2	2 2	1 1	1 1	1 1	1 1	1 2	2 2	1 2	1 1
1_132 6 3 4 1 2	1 1	1 2	1 2	1 2	2 2	2 2	1 2	1 1	1 1
1_133 1 0 0 1 1	1 2	1 1	1 1	1 1	1 2	2 2	2 1	2 1	1 1
1_133 2 0 0 2 1	1 1	1 1	1 1	1 1	1 2	1 2	2 1	2 1	1 1
1_133 3 1 2 1 2	1 1	1 1	1 1	1 1	1 1	2 1	2 2	2 2	1 1
1_133 4 1 2 1 2	2 1	1 1	1 1	1 1	2 1	2 1	1 2	1 2	1 1
1_134 1 0 0 1 1	1 2	1 1	1 1	1 1	1 1	1 1	1 1	1 1	1 2
1_134 2 0 0 2 1	1 1	1 1	1 1	1 1	1 1	2 1	1 1	1 1	2 1
1_134 3 0 0 1 1	2 1	1 1	1 1	1 1	2 1	2 1	1 1	1 1	1 1
1_134 4 1 2 2 2	1 1	1 1	1 1	1 1	1 1	1 2	1 1	1 1	1 2
1_134 5 1 2 1 2	1 1	1 1	1 1	1 1	1 1	1 1	1 1	1 1	1 1
1_134 6 3 4 1 2	1 1	1 1	1 1	1 1	1 1	1 1	1 1	1 1	1 1
1_135 1 0 0 1 1	2 1	1 2	1 2	1 2	1 1	2 1	1 1	1 1	2 1
1_135 2 0 0 2 1	1 1	1 1	2 1	2 1	2 1	2 1	2 2	2 2	1 2
1_135 3 1 2 1 2	1 1	2 1	2 2	2 2	1 2	1 2	1 2	1 2	1 1
1_135 4 1 2 1 2	1 1	2 1	2 2	2 2	1 2	1 2	1 2	1 2	1 1
1_136 1 0 0 1 1	1 1	1 1	2 1	2 1	2 1	2 1	1 1	1 1	1 1
1_136 2 0 0 2 1	2 1	1 2	1 2	1 2	1 2	2 2	1 2	1 2	1 1
1_136 3 0 0 1 1	1 2	1 2	1 2	1 2	1 2	2 2	2 2	2 1	1 2
1_136 4 1 2 2 2	1 1	1 2	2 2	2 2	2 2	2 2	1 2	1 2	1 1
1_136 5 1 2 1 2	1 2	1 1	2 1	2 1	2 1	2 2	1 1	1 1	1 1
1_136 6 3 4 1 2	2 1	2 2	2 2	2 2	2 2	2 2	2 2	1 2	2 1
1_137 1 0 0 1 1	1 2	1 1	1 1	1 2	2 2	2 2	2 1	2 1	1 1
1_137 2 0 0 2 1	1 2	1 1	1 1	1 1	1 2	1 2	1 1	1 1	1 1
1_137 3 1 2 1 2	2 1	1 1	1 1	2 1	2 1	2 1	1 1	1 1	1 1
1_137 4 1 2 1 2	1 2	1 1	1 1	1 1	2 2	2 2	2 1	2 1	1 1
1_138 1 0 0 1 1	1 1	2 2	2 2	2 2	2 2	2 2	1 1	1 1	1 1
1_138 2 0 0 2 1	1 1	2 2	2 2	2 2	2 2	2 2	1 1	1 1	1 1
1_138 3 0 0 1 1	1 1	1 1	1 1	1 1	1 2	1 2	1 1	1 1	1 1
1_138 4 1 2 2 2	1 1	2 2	2 2	2 2	2 2	2 2	1 1	1 1	1 1
1_138 5 1 2 1 2	1 1	2 2	2 2	2 2	2 2	2 2	1 1	1 1	1 1
1_138 6 3 4 1 2	1 1	1 2	1 2	1 2	1 2	1 2	1 1	1 1	1 1
1_139 1 0 0 1 1	1 1	1 1	2 1	2 1	2 1	2 1	1 2	1 2	1 1
1_139 2 0 0 2 1	1 1	1 1	1 1	1 1	1 1	1 1	1 2	1 2	1 1
1_139 3 1 2 1 2	1 1	1 1	2 1	2 1	2 1	2 1	1 2	1 2	1 1
1_139 4 1 2 1 2	1 1	1 1	2 1	2 1	2 1	2 1	1 1	1 1	1 1
1_140 1 0 0 1 1	1 1	1 1	1 1	1 1	1 1	2 1	1 2	1 1	2 1
1_140 2 0 0 2 1	1 1	1 1	1 1	1 1	1 1	2 1	1 2	2 1	2 1
1_140 3 0 0 1 1	1 1	1 2	1 2	1 2	1 2	1 2	1 1	1 1	1 1
1_140 4 1 2 2 2	1 1	1 1	1 1	1 1	1 1	2 2	1 1	1 2	2 2
1_140 5 1 2 1 2	1 1	1 1	1 1	1 1	1 1	2 2	1 1	1 2	2 2
1_140 6 3 4 1 2	1 1	2 1	2 1	2 1	2 1	2 2	1 1	1 1	1 2
1_141 1 0 0 1 1	2 1	1 2	1 2	2 2	2 2	2 2	2 1	2 1	1 1
1_141 2 0 0 2 1	1 1	1 2	1 2	1 2	1 1	2 1	1 1	1 1	1 1
1_141 3 1 2 1 2	1 1	2 2	2 2	2 2	2 1	2 1	1 1	1 1	1 1
1_141 4 1 2 1 2	1 1	2 2	2 2	2 2	2 1	2 1	1 1	1 1	1 1
1_142 1 0 0 1 1	2 1	1 1	1 1	1 1	2 1	2 1	1 1	1 1	1 2
1_142 2 0 0 2 1	1 2	1 1	1 1	1 1	1 1	1 1	1 1	1 1	1 1
1_142 3 0 0 1 1	1 1	1 1	1 1	1 1	1 1	2 1	1 1	1 1	2 1
1_142 4 1 2 2 2	1 2	1 1	1 1	1 1	1 1	1 1	1 1	1 1	2 1
1_142 5 1 2 1 2	1 1	1 1	1 1	1 1	1 1	1 1	1 1	1 1	2 1
1_142 6 3 4 1 2	1 1	1 1	1 1	1 1	1 1	1 1	1 1	1 1	1 2
1_143 1 0 0 1 1	1 2	2 2	2 2	2 2	1 2	1 2	1 1	1 1	1 1
1_143 2 0 0 2 1	2 1	1 1	1 1	1 1	1 1	2 1	1 1	1 1	1 1
1_143 3 1 2 1 2	2 1	2 1	2 1	2 1	2 1	2 1	1 1	1 1	1 1
1_143 4 1 2 1 2	2 2	2 1	2 1	2 1	2 1	2 2	1 1	1 1	1 1
1_144 1 0 0 1 1	1 1	1 2	1 2	1 2	2 2	2 2	1 2	1 2	1 1
1_144 2 0 0 2 1	1 1	1 2	1 2	1 2	1 2	2 2	1 1	1 2	1 1
1_144 3 0 0 1 1	1 2	1 1	1 1	1 2	1 2	1 2	1 1	1 1	1 1
1_144 4 1 2 2 2	1 1	1 1	1 1	1 1	2 1	2 2	1 1	1 1	1 1
1_144 5 1 2 1 2	1 1	2 2	2 2	2 2	2 2	2 2	2 1	2 2	1 1
1_144 6 3 4 1 2	1 1	1 1	1 1	1 1	1 2	1 2	1 1	1 1	1 1
1_145 1 0 0 1 1	2 1	1 2	1 2	1 2	1 2	1 2	2 1	2 1	1 1
1_145 2 0 0 2 1	1 1	1 1	1 2	1 2	1 2	1 2	1 1	1 1	1 1
1_145 3 1 2 1 2	1 1	2 1	2 1	2 1	2 1	2 1	1 1	1 1	1 1
1_145 4 1 2 1 2	1 1	2 1	2 2	2 2	2 2	2 2	1 1	1 1	1 1
1_146 1 0 0 1 1	2 1	1 1	1 1	1 1	1 1	2 1	1 1	1 1	1 1
1_146 2 0 0 2 1	1 1	1 1	1 1	1 1	1 1	2 1	1 1	1 1	1 1
1_146 3 0 0 1 1	1 1	1 2	1 2	1 2	1 1	2 1	1 1	1 1	1 1
1_146 4 1 2 2 2	2 1	1 1	1 1	1 1	1 1	2 1	1 1	1 1	1 1
1_146 5 1 2 1 2	1 1	1 1	1 1	1 1	1 1	1 1	1 1	1 1	1 1
1_146 6 3 4 1 2	1 1	2 1	2 1	2 1	1 1	1 1	1 1	1 1	1 1
1_147 1 0 0 1 1	2 1	1 1	1 1	1 1	1 2	1 2	1 1	1 1	1 1
1_147 2 0 0 2 1	2 2	1 2	1 2	2 2	2 2	2 2	1 2	1 2	1 2
1_147 3 1 2 1 2	1 2	1 2	1 2	1 2	2 2	2 2	1 2	1 2	1 2
1_147 4 1 2 1 2	1 2	1 2	1 2	1 2	2 2	2 2	1 2	1 2	1 2
1_148 1 0 0 1 1	2 2	1 2	1 2	1 2	2 2	2 2	2 1	2 1	1 1
1_148 2 0 0 2 1	1 1	1 1	1 1	1 1	1 1	1 1	1 1	1 1	1 1
1_148 3 0 0 1 1	1 2	1 1	1 2	1 2	1 2	1 2	1 1	1 1	2 1
1_148 4 1 2 2 2	2 1	2 1	2 1	2 1	2 1	2 1	1 1	1 1	1 1
1_148 5 1 2 1 2	2 1	2 1	2 1	2 1	2 1	2 1	1 1	1 1	1 1
1_148 6 3 4 1 2	2 2	1 2	2 2	2 2	2 2	2 2	1 1	1 1	1 1
1_149 1 0 0 1 1	2 1	1 2	1 2	1 2	1 2	1 2	2 2	1 1	1 2
1_149 2 0 0 2 1	2 2	1 2	1 2	1 2	1 2	2 2	1 1	1 1	1 1
1_149 3 1 2 1 2	2 2	1 2	1 2	1 2	1 2	1 2	2 1	1 1	1 1
1_149 4 1 2 1 2	1 2	2 1	2 1	2 1	2 1	2 2	2 1	1 1	2 1
1_150 1 0 0 1 1	1 1	1 1	1 1	1 1	1 1	1 1	1 1	2 2	1 1
1_150 2 0 0 2 1	2 1	1 2	1 2	1 2	1 2	1 2	1 1	1 1	1 2
1_150 3 0 0 1 1	2 1	1 2	1 2	1 2	2 2	2 2	1 1	1 1	1 1
1_150 4 1 2 2 2	1 1	1 2	1 2	1 2	1 2	1 2	1 1	2 1	1 2
1_150 5 1 2 1 2	1 1	1 2	1 2	1 2	1 2	1 2	1 1	2 1	1 2
1_150 6 3 4 1 2	2 1	1 1	1 1	1 1	2 1	2 1	1 1	1 2	1 1
1_151 1 0 0 1 1	1 1	1 1	1 1	1 1	1 1	2 2	1 1	1 1	1 1
1_151 2 0 0 2 1	1 1	1 1	1 1	1 1	1 1	1 2	1 1	1 1	2 2
1_151 3 1 2 1 2	1 1	1 1	1 1	1 1	1 1	2 1	1 1	1 1	1 2
1_151 4 1 2 1 2	1 1	1 1	1 1	1 1	1 1	2 1	1 1	1 1	1 2
1_152 1 0 0 1 1	1 1	1 2	1 2	1 2	2 1	2 1	1 1	1 1	1 1
1_152 2 0 0 2 1	1 1	1 1	1 1	1 1	1 1	1 1	1 1	1 1	2 1
1_152 3 0 0 1 1	2 2	1 1	1 1	1 1	1 2	1 2	1 1	1 1	1 1
1_152 4 1 2 2 2	1 1	2 1	2 1	2 1	1 1	1 1	1 1	1 1	1 2
1_152 5 1 2 1 2	1 1	1 1	1 1	1 1	2 1	2 1	1 1	1 1	1 1
1_152 6 3 4 1 2	2 1	1 1	1 1	1 1	1 1	1 1	1 1	1 1	1 2
1_153 1 0 0 1 1	2 1	1 1	1 1	2 2	2 2	2 2	1 1	2 1	1 2
1_153 2 0 0 2 1	1 1	1 2	2 2	2 2	2 2	2 2	2 1	2 1	1 1
1_153 3 1 2 1 2	1 1	1 2	1 2	2 2	2 2	2 2	1 1	1 1	2 1
1_153 4 1 2 1 2	1 1	1 2	1 2	2 2	2 2	2 2	1 1	2 1	1 1
1_154 1 0 0 1 1	1 1	1 1	1 1	1 1	2 1	2 1	1 1	1 1	2 2
1_154 2 0 0 2 1	1 1	1 2	1 2	1 2	1 1	2 1	1 1	1 1	1 2
1_154 3 0 0 1 1	2 1	1 1	1 1	1 2	2 2	2 2	1 1	1 1	1 1
1_154 4 1 2 2 2	1 1	1 2	1 2	1 2	2 1	2 1	1 1	1 1	2 2
1_154 5 1 2 1 2	1 1	1 1	1 1	1 1	1 1	1 2	1 1	1 1	2 1
1_154 6 3 4 1 2	2 1	1 2	1 2	1 2	2 1	2 1	1 1	1 1	1 2
1_155 1 0 0 1 1	2 1	1 1	1 1	1 1	1 2	2 2	2 1	1 1	1 1
1_155 2 0 0 2 1	1 1	1 2	1 2	1 2	1 2	2 2	1 2	1 2	1 2
1_155 3 1 2 1 2	1 1	1 1	1 1	1 1	2 1	2 2	1 1	1 1	1 1
1_155 4 1 2 1 2	2 1	1 2	1 2	1 2	1 2	2 2	2 2	1 2	1 2
1_156 1 0 0 1 1	2 1	1 1	1 1	1 1	1 1	1 1	2 1	2 2	2 2
1_156 2 0 0 2 1	2 1	1 2	2 2	2 2	2 2	2 2	1 2	2 1	2 2
1_156 3 0 0 1 1	2 1	1 1	1 1	1 1	1 1	1 2	1 1	1 1	1 1
1_156 4 1 2 2 2	1 2	1 1	1 2	1 2	1 2	1 2	1 1	2 2	2 2
1_156 5 1 2 1 2	1 2	1 1	1 2	1 2	1 2	1 2	1 1	2 2	2 2
1_156 6 3 4 1 2	2 1	1 1	1 1	1 1	1 1	1 1	1 1	1 2	1 2
1_157 1 0 0 1 1	1 2	1 1	1 1	1 1	1 1	1 2	1 1	1 1	1 2
1_157 2 0 0 2 1	2 1	1 1	1 1	1 1	1 1	1 2	1 1	1 2	1 1
1_157 3 1 2 1 2	2 2	1 1	1 1	1 1	1 1	2 1	1 1	1 1	2 1
1_157 4 1 2 1 2	1 1	1 1	1 1	1 1	1 1	2 1	1 1	1 1	2 1
1_158 1 0 0 1 1	1 1	2 2	2 2	2 2	2 2	2 2	1 1	1 1	1 1
1_158 2 0 0 2 1	1 2	1 1	1 1	1 1	1 2	1 2	2 2	2 2	1 1
1_158 3 0 0 1 1	1 1	1 1	1 1	1 1	1 1	1 1	1 1	1 1	1 1
1_158 4 1 2 2 2	1 2	2 1	2 1	2 1	2 2	2 2	1 2	1 2	1 1
1_158 5 1 2 1 2	1 1	2 1	2 1	2 1	2 1	2 1	1 2	1 2	1 1
1_158 6 3 4 1 2	1 1	1 2	1 2	1 2	1 2	1 2	1 1	1 1	1 1
1_159 1 0 0 1 1	1 1	1 1	1 1	1 1	1 1	2 2	1 1	1 1	2 1
1_159 2 0 0 2 1	1 1	1 1	1 2	2 2	2 2	2 2	2 2	2 1	1 1
1_159 3 1 2 1 2	1 1	1 1	1 2	1 2	1 2	2 2	1 2	1 1	1 1
1_159 4 1 2 1 2	1 1	1 1	1 1	1 2	1 2	2 2	1 2	1 2	1 1
1_160 1 0 0 1 1	1 2	2 2	2 2	2 2	2 1	2 1	2 2	2 2	1 1
1_160 2 0 0 2 1	1 1	1 2	1 2	2 2	2 1	2 1	1 2	1 2	1 1
1_160 3 0 0 1 1	2 1	1 2	1 2	1 2	2 2	2 2	1 1	1 1	2 1
1_160 4 1 2 2 2	2 1	2 2	2 2	2 2	1 1	1 1	2 2	2 2	1 1
1_160 5 1 2 1 2	1 1	2 2	2 2	2 2	2 1	2 1	2 2	2 2	1 1
1_160 6 3 4 1 2	2 1	1 2	1 2	1 2	2 1	2 1	1 2	1 2	2 1
1_161 1 0 0 1 1	1 1	1 1	1 1	1 1	2 2	2 2	1 1	1 1	1 1
1_161 2 0 0 2 1	2 1	1 2	1 2	1 2	2 1	2 1	1 2	1 2	1 2
1_161 3 1 2 1 2	1 2	1 1	1 1	1 1	2 2	2 2	1 1	1 1	1 1
1_161 4 1 2 1 2	1 1	1 2	1 2	1 2	2 1	2 1	1 2	1 2	1 2
1_162 1 0 0 1 1	2 1	1 1	1 1	2 1	2 2	2 2	1 1	1 1	1 1
1_162 2 0 0 2 1	2 1	1 1	1 2	1 2	1 2	2 2	2 2	2 2	1 2
1_162 3 0 0 1 1	2 2	1 1	1 1	1 1	2 1	2 2	2 1	2 1	1 2
1_162 4 1 2 2 2	1 2	1 1	1 1	1 1	2 1	2 2	1 2	1 2	1 1
1_162 5 1 2 1 2	1 2	1 1	1 1	1 1	2 1	2 2	1 2	1 2	1 1
1_162 6 3 4 1 2	2 1	1 1	1 1	1 1	2 2	2 2	2 1	2 1	1 1
1_163 1 0 0 1 1	2 1	1 1	1 2	1 2	1 2	2 2	1 1	1 2	1 2
1_163 2 0 0 2 1	1 1	1 1	1 1	1 1	1 1	1 2	1 1	1 1	1 1
1_163 3 1 2 1 2	1 1	1 1	2 1	2 1	2 1	2 2	1 1	2 1	2 1
1_163 4 1 2 1 2	1 1	1 1	2 1	2 1	2 1	2 2	1 1	2 1	2 1
1_164 1 0 0 1 1	1 1	1 1	1 1	1 1	1 1	2 1	1 1	2 1	1 2
1_164 2 0 0 2 1	1 1	1 1	1 1	2 1	2 1	2 1	2 1	1 1	1 1
1_164 3 0 0 1 1	2 2	1 1	1 1	2 1	2 2	2 2	2 1	2 1	1 1
1_164 4 1 2 2 2	1 1	1 1	1 1	1 2	1 2	2 2	1 2	2 1	1 1
1_164 5 1 2 1 2	1 1	1 1	1 1	1 1	1 1	1 1	1 1	1 1	2 1
1_164 6 3 4 1 2	2 1	1 1	1 1	1 2	2 2	2 2	1 2	1 1	1 1
1_165 1 0 0 1 1	1 1	1 2	2 2	2 2	2 1	2 1	1 2	1 2	1 2
1_165 2 0 0 2 1	1 1	1 2	1 2	1 2	1 1	2 1	1 1	1 1	2 1
1_165 3 1 2 1 2	1 1	2 2	2 2	2 2	1 1	1 1	2 1	2 1	2 1
1_165 4 1 2 1 2	1 1	2 1	2 1	2 1	1 1	1 2	2 1	2 1	2 2
1_166 1 0 0 1 1	1 2	1 1	1 1	1 1	2 1	2 1	1 1	1 1	1 1
1_166 2 0 0 2 1	2 1	1 2	1 2	1 2	1 2	1 2	1 2	1 1	1 1
1_166 3 0 0 1 1	2 1	1 1	1 1	2 1	2 2	2 2	1 1	1 1	2 1
1_166 4 1 2 2 2	2 1	1 2	1 2	1 2	1 2	1 2	1 2	1 1	1 1
1_166 5 1 2 1 2	1 1	1 2	1 2	1 2	2 2	2 2	1 2	1 1	1 1
1_166 6 3 4 1 2	1 2	1 1	1 1	1 1	2 1	2 1	1 1	1 1	1 1
1_167 1 0 0 1 1	2 2	1 2	1 2	1 2	1 2	1 2	2 2	2 2	2 2
1_167 2 0 0 2 1	2 1	1 1	1 1	1 1	1 1	1 1	1 1	1 1	2 1
1_167 3 1 2 1 2	2 1	2 1	2 1	2 1	2 1	2 1	2 1	2 1	2 1
1_167 4 1 2 1 2	2 2	2 1	2 1	2 1	2 1	2 1	2 1	2 1	2 2
1_168 1 0 0 1 1	1 2	1 1	1 1	1 2	1 2	2 2	2 1	2 1	1 1
1_168 2 0 0 2 1	1 1	1 2	1 2	2 2	2 2	2 2	1 1	1 1	1 1
1_168 3 0 0 1 1	2 1	1 1	1 1	1 1	1 2	1 2	1 1	1 1	1 1
1_168 4 1 2 2 2	1 1	1 2	1 2	1 2	1 2	2 2	2 1	2 1	1 1
1_168 5 1 2 1 2	1 1	1 2	1 2	1 2	1 2	2 2	2 1	2 1	1 1
1_168 6 3 4 1 2	2 1	1 2	1 2	1 2	1 2	1 2	1 1	1 1	1 1
1_169 1 0 0 1 1	2 1	1 2	1 2	1 2	2 2	2 2	1 1	1 1	1 1
1_169 2 0 0 2 1	2 1	1 2	1 2	1 2	1 2	1 2	2 1	2 1	2 1
1_169 3 1 2 1 2	1 2	2 1	2 1	2 1	2 1	2 1	1 2	1 2	1 2
1_169 4 1 2 1 2	1 1	2 2	2 2	2 2	2 2	2 2	1 1	1 1	1 1
1_170 1 0 0 1 1	2 2	2 2	2 2	2 2	2 2	2 2	1 1	1 1	1 1
1_170 2 0 0 2 1	1 1	1 1	1 1	1 1	1 1	1 1	2 1	2 1	1 2
1_170 3 0 0 1 1	1 1	1 1	1 1	2 1	2 1	2 2	1 1	1 1	1 1
1_170 4 1 2 2 2	2 1	2 1	2 1	2 1	2 1	2 1	1 1	1 1	1 2
1_170 5 1 2 1 2	2 1	2 1	2 1	2 1	2 1	2 1	1 2	1 2	1 1
1_170 6 3 4 1 2	1 1	1 1	1 1	2 1	2 1	2 1	1 1	1 1	1 2
1_171 1 0 0 1 1	2 1	1 2	1 2	1 2	1 2	2 2	1 1	1 1	1 1
1_171 2 0 0 2 1	1 1	1 1	1 1	1 1	2 2	2 2	1 2	1 1	1 1
1_171 3 1 2 1 2	2 1	1 1	1 1	1 1	1 2	2 2	1 1	1 1	1 1
1_171 4 1 2 1 2	1 1	2 1	2 1	2 1	2 2	2 2	1 1	1 1	1 1
1_172 1 0 0 1 1	1 2	1 1	1 1	1 1	1 1	1 1	1 1	1 2	1 1
1_172 2 0 0 2 1	1 1	1 1	1 1	1 1	1 1	1 1	1 1	1 1	1 1
1_172 3 0 0 1 1	1 1	1 1	1 1	1 1	1 2	1 2	1 2	1 1	2 1
1_172 4 1 2 2 2	1 1	1 1	1 1	1 1	1 1	1 1	1 1	1 1	1 1
1_172 5 1 2 1 2	1 1	1 1	1 1	1 1	1 1	1 1	1 1	1 1	1 1
1_172 6 3 4 1 2	1 1	1 1	1 1	1 1	1 1	1 1	1 1	1 1	2 1
1_173 1 0 0 1 1	2 2	1 2	1 2	1 2	1 2	1 2	1 1	1 1	1 1
1_173 2 0 0 2 1	1 1	1 2	1 2	2 2	2 1	2 1	1 1	1 1	1 2
1_173 3 1 2 1 2	2 1	1 2	1 2	1 2	1 1	1 1	1 1	1 1	1 2
1_173 4 1 2 1 2	2 1	1 2	1 2	1 2	1 1	1 1	1 1	1 1	1 2
1_174 1 0 0 1 1	1 2	1 2	1 2	1 2	1 2	2 2	1 1	1 2	2 2
1_174 2 0 0 2 1	2 2	1 1	1 1	1 1	1 1	2 2	1 1	1 1	1 1
1_174 3 0 0 1 1	1 1	1 2	1 2	1 2	2 2	2 2	1 2	1 2	1 2
1_174 4 1 2 2 2	1 2	1 1	1 1	1 1	1 1	2 2	1 1	1 1	2 1
1_174 5 1 2 1 2	1 2	1 1	1 1	1 1	1 1	2 2	1 1	1 1	2 1
1_174 6 3 4 1 2	1 1	1 1	1 1	1 1	2 1	2 2	1 1	1 1	1 2
1_175 1 0 0 1 1	2 1	1 1	1 1	2 1	2 1	2 1	1 1	2 1	1 1
1_175 2 0 0 2 1	2 2	1 1	1 1	1 1	1 1	1 2	2 1	2 1	1 2
1_175 3 1 2 1 2	1 2	1 1	1 1	1 1	1 1	1 2	1 1	1 1	1 2
1_175 4 1 2 1 2	1 2	1 1	1 1	1 1	1 1	1 1	1 2	1 2	1 1
1_176 1 0 0 1 1	1 1	1 1	1 1	1 1	1 1	1 1	1 2	1 2	1 1
1_176 2 0 0 2 1	1 1	1 2	1 2	1 2	2 2	2 2	1 2	1 2	1 2
1_176 3 0 0 1 1	1 2	1 1	1 1	2 1	2 1	2 2	1 1	1 1	1 1
1_176 4 1 2 2 2	1 1	1 2	1 2	1 2	1 2	1 2	2 2	2 2	1 2
1_176 5 1 2 1 2	1 1	1 2	1 2	1 2	1 2	1 2	1 2	1 2	1 2
1_176 6 3 4 1 2	2 1	1 2	1 2	1 2	1 2	2 2	1 2	1 2	1 2
1_177 1 0 0 1 1	2 1	1 1	1 1	2 1	2 1	2 1	2 1	2 1	2 1
1_177 2 0 0 2 1	2 1	1 1	1 1	1 2	1 2	1 2	1 2	2 2	2 1
1_177 3 1 2 1 2	1 2	1 1	1 1	1 1	1 1	1 1	1 1	1 2	1 2
1_177 4 1 2 1 2	1 1	1 1	1 1	1 2	1 2	1 2	1 2	1 2	1 1
1_178 1 0 0 1 1	2 2	1 1	1 2	1 2	2 2	2 2	2 1	2 1	2 1
1_178 2 0 0 2 1	2 2	1 1	1 1	1 1	1 1	1 1	1 1	1 1	2 1
1_178 3 0 0 1 1	2 1	1 2	1 2	1 2	1 1	2 1	1 2	1 2	1 1
1_178 4 1 2 2 2	2 2	1 1	1 1	1 1	2 1	2 1	2 1	2 1	2 2
1_178 5 1 2 1 2	2 2	1 1	2 1	2 1	2 1	2 1	1 1	1 1	1 2
1_178 6 3 4 1 2	2 2	1 1	1 1	1 1	1 1	2 1	1 1	1 1	1 2
1_179 1 0 0 1 1	2 2	1 1	1 1	1 2	1 2	1 2	1 1	1 1	1 2
1_179 2 0 0 2 1	2 1	1 1	1 1	1 1	1 1	1 2	2 1	2 1	1 2
1_179 3 1 2 1 2	2 2	1 1	1 1	2 1	2 1	2 1	1 2	1 2	2 1
1_179 4 1 2 1 2	2 1	1 1	1 1	2 1	2 1	2 2	1 1	1 1	2 2
1_180 1 0 0 1 1	1 1	1 1	1 1	1 1	1 1	1 1	1 1	1 1	1 1
1_180 2 0 0 2 1	1 1	1 2	1 2	1 2	1 1	1 1	2 1	1 1	2 1
1_180 3 0 0 1 1	1 1	1 1	1 1	2 1	2 1	2 1	1 1	1 1	1 1
1_180 4 1 2 2 2	1 1	1 2	1 2	1 2	1 1	1 1	1 1	1 1	1 1
1_180 5 1 2 1 2	1 1	1 2	1 2	1 2	1 1	1 1	1 1	1 1	1 1
1_180 6 3 4 1 2	1 1	1 2	1 2	2 2	2 1	2 1	1 1	1 1	1 1
1_181 1 0 0 1 1	2 2	1 2	1 2	1 2	1 2	1 2	1 1	1 1	2 1
1_181 2 0 0 2 1	1 2	1 2	1 2	1 2	1 2	2 2	1 2	1 1	1 1
1_181 3 1 2 1 2	2 1	2 1	2 1	2 1	2 1	2 2	1 1	1 1	1 1
1_181 4 1 2 1 2	2 2	2 2	2 2	2 2	2 2	2 2	1 2	1 1	1 1
1_182 1 0 0 1 1	2 2	1 1	1 1	1 1	2 1	2 2	2 1	2 1	1 1
1_182 2 0 0 2 1	2 1	1 1	1 1	1 2	1 2	2 2	1 1	1 1	1 1
1_182 3 0 0 1 1	1 1	1 1	1 2	1 2	1 2	2 2	2 1	2 1	2 1
1_182 4 1 2 2 2	2 2	1 1	1 1	1 1	1 1	2 2	1 1	1 1	1 1
1_182 5 1 2 1 2	2 2	1 1	1 1	1 1	1 1	2 2	1 1	1 1	1 1
1_182 6 3 4 1 2	1 2	1 1	2 1	2 1	2 1	2 2	1 1	1 1	1 1
1_183 1 0 0 1 1	1 1	1 1	1 1	1 1	1 1	2 2	2 1	2 1	1 1
1_183 2 0 0 2 1	1 1	1 1	1 1	1 1	1 1	1 2	1 1	1 1	1 2
1_183 3 1 2 1 2	1 1	1 1	1 1	1 1	1 1	2 2	2 1	2 1	1 2
1_183 4 1 2 1 2	1 1	1 1	1 1	1 1	1 1	2 2	2 1	2 1	1 2
1_184 1 0 0 1 1	2 2	1 2	1 2	1 2	1 2	2 2	1 1	1 2	1 1
1_184 2 0 0 2 1	1 2	1 1	1 1	1 1	1 1	1 1	2 1	1 1	1 1
1_184 3 0 0 1 1	1 1	1 2	1 2	1 2	1 2	1 2	1 1	1 1	1 1
1_184 4 1 2 2 2	2 2	2 1	2 1	2 1	2 1	2 1	1 1	2 1	1 1
1_184 5 1 2 1 2	2 1	1 1	1 1	1 1	1 1	2 1	1 2	1 1	1 1
1_184 6 3 4 1 2	1 2	1 2	1 2	1 2	1 2	1 2	1 1	1 2	1 1
1_185 1 0 0 1 1	1 1	1 2	1 2	1 2	1 2	1 2	1 2	1 1	1 1
1_185 2 0 0 2 1	1 1	1 2	1 2	1 2	1 1	1 1	1 1	1 1	1 2
1_185 3 1 2 1 2	1 1	2 1	2 1	2 1	2 1	2 1	2 1	1 1	1 1
1_185 4 1 2 1 2	1 1	1 2	1 2	1 2	1 1	1 1	1 1	1 1	1 2
1_186 1 0 0 1 1	1 1	1 1	1 1	1 1	1 1	1 2	2 1	2 1	1 1
1_186 2 0 0 2 1	1 1	1 2	1 2	1 2	1 2	1 2	2 2	2 2	1 2
1_186 3 0 0 1 1	2 1	2 2	2 2	2 2	2 2	2 2	1 1	2 1	1 1
1_186 4 1 2 2 2	1 1	1 2	1 2	1 2	1 2	2 2	1 2	1 2	1 2
1_186 5 1 2 1 2	1 1	1 1	1 1	1 1	1 1	1 1	2 2	2 2	1 1
1_186 6 3 4 1 2	2 1	2 1	2 1	2 1	2 1	2 2	1 1	2 1	1 1
1_187 1 0 0 1 1	1 1	1 2	1 2	2 2	2 2	2 2	1 2	1 1	1 2
1_187 2 0 0 2 1	1 1	1 2	1 2	1 2	2 1	2 1	2 1	2 1	1 2
1_187 3 1 2 1 2	1 1	2 2	2 2	2 2	2 1	2 1	2 1	1 1	2 2
1_187 4 1 2 1 2	1 1	1 2	1 2	2 2	2 1	2 1	1 1	1 1	1 2
1_188 1 0 0 1 1	2 2	1 2	1 2	1 2	1 2	2 2	1 1	1 1	1 1
1_188 2 0 0 2 1	1 1	1 2	1 2	1 2	1 2	2 2	1 1	1 1	1 1
1_188 3 0 0 1 1	2 2	1 1	1 1	1 1	1 2	1 2	1 1	1 1	1 1
1_188 4 1 2 2 2	2 1	2 2	2 2	2 2	2 2	2 2	1 1	1 1	1 1
1_188 5 1 2 1 2	2 1	2 1	2 1	2 1	2 1	2 2	1 1	1 1	1 1
1_188 6 3 4 1 2	2 1	1 2	1 2	1 2	1 2	1 2	1 1	1 1	1 1
1_189 1 0 0 1 1	2 1	1 2	1 2	1 2	1 2	1 2	1 1	1 1	2 1
1_189 2 0 0 2 1	1 2	1 1	1 1	1 1	2 1	2 1	1 1	1 1	1 2
1_189 3 1 2 1 2	1 2	2 1	2 1	2 1	2 1	2 1	1 1	1 1	1 2
1_189 4 1 2 1 2	1 2	2 1	2 1	2 1	2 1	2 1	1 1	1 1	1 2
1_190 1 0 0 1 1	1 2	1 2	1 2	1 2	1 2	1 2	1 1	1 2	1 1
1_190 2 0 0 2 1	1 1	2 2	2 2	2 2	2 2	2 2	1 1	1 1	2 1
1_190 3 0 0 1 1	1 1	1 1	2 1	2 1	2 2	2 2	1 2	1 1	1 2
1_190 4 1 2 2 2	2 1	2 2	2 2	2 2	2 2	2 2	1 1	2 1	1 1
1_190 5 1 2 1 2	2 1	2 2	2 2	2 2	2 2	2 2	1 1	2 1	1 1
1_190 6 3 4 1 2	1 1	1 2	1 2	1 2	2 2	2 2	2 1	1 2	2 1
1_191 1 0 0 1 1	1 1	1 1	1 1	1 1	1 1	2 2	2 1	2 1	1 1
1_191 2 0 0 2 1	1 2	1 1	1 1	1 1	1 1	2 2	1 1	1 1	2 1
1_191 3 1 2 1 2	1 2	1 1	1 1	1 1	1 1	2 2	1 1	1 1	1 1
1_191 4 1 2 1 2	1 1	1 1	1 1	1 1	1 1	2 2	2 1	2 1	1 2
1_192 1 0 0 1 1	1 1	1 1	1 1	1 2	1 2	2 2	2 1	1 1	1 1
1_192 2 0 0 2 1	2 2	1 1	1 1	1 1	1 2	1 2	1 1	1 1	1 1
1_192 3 0 0 1 1	1 1	1 1	1 1	1 1	2 1	2 1	1 1	1 1	1 1
1_192 4 1 2 2 2	1 2	1 1	1 1	1 1	1 2	2 2	2 1	1 1	1 1
1_192 5 1 2 1 2	1 2	1 1	1 1	1 1	1 2	2 2	2 1	1 1	1 1
1_192 6 3 4 1 2	1 1	1 1	1 1	1 1	2 1	2 2	1 2	1 1	1 1
1_193 1 0 0 1 1	1 2	1 2	1 2	1 2	2 1	2 1	1 1	1 1	1 1
1_193 2 0 0 2 1	1 1	1 1	1 1	1 1	1 1	1 2	1 1	1 1	1 1
1_193 3 1 2 1 2	2 1	2 1	2 1	2 1	1 1	1 1	1 1	1 1	1 1
1_193 4 1 2 1 2	1 1	1 1	1 1	1 1	2 1	2 1	1 1	1 1	1 1
1_194 1 0 0 1 1	1 1	1 1	1 1	1 2	1 2	1 2	1 1	1 1	1 1
1_194 2 0 0 2 1	1 1	1 1	1 1	1 1	1 1	1 2	1 1	1 1	1 2
1_194 3 0 0 1 1	2 1	1 1	1 1	1 1	1 1	2 2	1 1	1 1	2 1
1_194 4 1 2 2 2	1 1	1 1	1 1	1 1	1 1	1 2	1 1	1 1	1 2
1_194 5 1 2 1 2	1 1	1 1	1 1	2 1	2 1	2 1	1 1	1 1	1 1
1_194 6 3 4 1 2	2 1	1 1	1 1	1 1	1 1	2 1	1 1	1 1	2 1
1_195 1 0 0 1 1	1 1	1 1	1 1	1 1	1 1	2 1	1 1	1 1	1 1
1_195 2 0 0 2 1	2 1	1 1	1 1	1 1	2 1	2 1	2 1	2 1	2 1
1_195 3 1 2 1 2	1 2	1 1	1 1	1 1	1 2	1 2	1 2	1 2	1 2
1_195 4 1 2 1 2	1 1	1 1	1 1	1 1	1 1	1 1	1 1	1 1	1 1
1_196 1 0 0 1 1	1 1	1 1	1 1	1 1	1 1	1 1	2 1	2 1	1 2
1_196 2 0 0 2 1	1 2	1 1	1 1	1 1	2 1	2 1	1 1	1 1	1 1
1_196 3 0 0 1 1	1 1	1 1	1 1	1 1	1 1	1 1	1 1	1 1	1 1
1_196 4 1 2 2 2	1 1	1 1	1 1	1 1	1 2	1 2	1 1	1 1	2 1
1_196 5 1 2 1 2	1 1	1 1	1 1	1 1	1 2	1 2	1 1	1 1	2 1
1_196 6 3 4 1 2	1 1	1 1	1 1	1 1	1 2	1 2	1 1	1 1	1 1
1_197 1 0 0 1 1	1 2	1 1	1 1	1 1	1 2	2 2	1 1	1 1	1 1
1_197 2 0 0 2 1	1 1	1 1	1 1	1 1	1 1	1 2	2 1	2 2	1 1
1_197 3 1 2 1 2	1 1	1 1	1 1	1 1	1 1	2 1	1 2	1 2	1 1
1_197 4 1 2 1 2	1 1	1 1	1 1	1 1	1 1	2 1	1 2	1 2	1 1
1_198 1 0 0 1 1	1 1	1 2	1 2	2 2	2 2	2 2	1 1	1 1	2 1
1_198 2 0 0 2 1	1 1	1 2	1 2	1 2	1 2	2 2	1 1	1 1	1 1
1_198 3 0 0 1 1	1 1	1 1	1 1	1 1	1 1	2 1	1 1	1 1	1 1
1_198 4 1 2 2 2	1 1	2 2	2 2	2 2	2 2	2 2	1 1	1 1	1 1
1_198 5 1 2 1 2	1 1	1 2	1 2	2 2	2 2	2 2	1 1	1 1	2 1
1_198 6 3 4 1 2	1 1	1 2	1 2	1 2	1 2	2 2	1 1	1 1	1 1
1_199 1 0 0 1 1	1 1	1 1	1 1	1 2	2 2	2 2	1 1	1 1	2 1
1_199 2 0 0 2 1	1 1	1 1	1 1	1 1	1 1	2 1	1 1	1 1	1 1
1_199 3 1 2 1 2	1 1	1 1	1 1	2 1	2 1	2 2	1 1	1 1	1 1
1_199 4 1 2 1 2	1 1	1 1	1 1	1 1	2 1	2 1	1 1	1 1	2 1
1_200 1 0 0 1 1	1 1	1 1	2 1	2 1	2 1	2 1	1 1	1 1	1 1
1_200 2 0 0 2 1	1 1	1 2	1 2	1 2	1 2	1 2	1 1	1 1	1 1
1_200 3 0 0 1 1	1 1	1 1	1 1	2 1	2 1	2 2	2 2	2 1	1 1
1_200 4 1 2 2 2	1 1	1 2	2 2	2 2	2 2	2 2	1 1	1 1	1 1
1_200 5 1 2 1 2	1 1	1 1	1 1	1 1	1 1	1 1	1 1	1 1	1 1
1_200 6 3 4 1 2	1 1	1 2	1 2	2 2	2 2	2 2	2 1	2 1	1 1
