# Supplementary material for: SUP: an extension to SLINK to allow a larger number of marker loci to be simulated in pedigrees conditional on trait values
Source: BMC Genet. 2006 Jul 3;7:40. doi: 10.1186/1471-2156-7-40 (PMC1524809; doi:10.1186/1471-2156-7-40)
Supplement: Additional file 1 — Included with this manuscript are the source code for SUP and documentation on both steps of the implementation described here. It is intended to be compiled on a UNIX/Linux system. On a Windows environment, the simplest way is to install CYGWIN , a linux emulator. It compiles using gcc version 2.95.3 and higher. To install, type at the prompt % gunzip sup.tgz % tar -xvf sup.tar Go to the src/directory and compile by typing % make or % g++ *.cc -o sup The documentation can be found in the doc/directory. In there, scripts are included to help in the creation of input files. These scripts require perl and csh/tcsh. [file 1471-2156-7-40-S1.tgz › SUP_v060629/doc/Examples/pedfile.dat]

1 1 0 0 3 0 0 1 1 1 1 1 1 2 2 Linked Mk Avail	Tr orig
1 2 0 0 3 0 0 2 0 1 1 2 4 3 2 Linked Mk Avail	Tr orig
1 3 1 2 0 4 4 1 0 2 1 2 1 3 2 Linked Mk Avail	Tr orig
1 4 1 2 0 0 0 1 0 2 1 1 1 4 2 Linked Mk Avail	Tr orig
2 1 0 0 4 0 0 1 1 1 1 1 1 2 2 Linked Mk Avail	Tr orig
2 2 0 0 4 0 0 2 0 1 1 1 3 4 2 Linked Mk Avail	Tr orig
2 3 0 0 6 0 0 1 0 1 1 1 5 6 2 Linked Mk Avail	Tr orig
2 4 1 2 6 5 5 2 0 2 1 1 2 3 2 Linked Mk Avail	Tr orig
2 5 1 2 0 0 0 1 0 2 1 1 2 4 2 Linked Mk Avail	Tr orig
2 6 3 4 0 0 0 1 0 2 1 1 3 6 2 Linked Mk Avail	Tr orig
3 1 0 0 3 0 0 1 1 1 1 1 1 2 2 Linked Mk Avail	Tr orig
3 2 0 0 3 0 0 2 0 1 1 1 3 4 2 Linked Mk Avail	Tr orig
3 3 1 2 0 4 4 1 0 2 1 1 2 4 2 Linked Mk Avail	Tr orig
3 4 1 2 0 0 0 1 0 2 1 1 1 3 2 Linked Mk Avail	Tr orig
4 1 0 0 4 0 0 1 1 1 1 2 2 1 2 Linked Mk Avail	Tr orig
4 2 0 0 4 0 0 2 0 1 1 1 3 4 2 Linked Mk Avail	Tr orig
4 3 0 0 6 0 0 1 0 1 1 1 5 6 2 Linked Mk Avail	Tr orig
4 4 1 2 6 5 5 2 0 2 1 2 4 1 2 Linked Mk Avail	Tr orig
4 5 1 2 0 0 0 1 0 2 1 1 2 3 2 Linked Mk Avail	Tr orig
4 6 3 4 0 0 0 1 0 2 1 2 5 1 2 Linked Mk Avail	Tr orig
5 1 0 0 3 0 0 1 1 1 1 1 1 2 2 Linked Mk Avail	Tr orig
5 2 0 0 3 0 0 2 0 1 1 1 3 4 2 Linked Mk Avail	Tr orig
5 3 1 2 0 4 4 1 0 2 1 1 2 4 2 Linked Mk Avail	Tr orig
5 4 1 2 0 0 0 1 0 2 1 1 1 4 2 Linked Mk Avail	Tr orig
6 1 0 0 4 0 0 1 1 1 1 2 2 1 2 Linked Mk Avail	Tr orig
6 2 0 0 4 0 0 2 0 1 1 2 4 3 2 Linked Mk Avail	Tr orig
6 3 0 0 6 0 0 1 0 1 1 1 5 6 2 Linked Mk Avail	Tr orig
6 4 1 2 6 5 5 2 0 2 1 2 4 1 2 Linked Mk Avail	Tr orig
6 5 1 2 0 0 0 1 0 2 1 2 2 3 2 Linked Mk Avail	Tr orig
6 6 3 4 0 0 0 1 0 2 1 2 5 1 2 Linked Mk Avail	Tr orig
7 1 0 0 3 0 0 1 1 1 1 1 1 2 2 Linked Mk Avail	Tr orig
7 2 0 0 3 0 0 2 0 1 1 1 3 4 2 Linked Mk Avail	Tr orig
7 3 1 2 0 4 4 1 0 2 1 1 1 4 2 Linked Mk Avail	Tr orig
7 4 1 2 0 0 0 1 0 2 1 1 2 3 2 Linked Mk Avail	Tr orig
8 1 0 0 4 0 0 1 1 1 1 1 1 2 2 Linked Mk Avail	Tr orig
8 2 0 0 4 0 0 2 0 1 1 1 3 4 2 Linked Mk Avail	Tr orig
8 3 0 0 6 0 0 1 0 1 1 1 5 6 2 Linked Mk Avail	Tr orig
8 4 1 2 6 5 5 2 0 2 1 1 1 3 2 Linked Mk Avail	Tr orig
8 5 1 2 0 0 0 1 0 2 1 1 2 3 2 Linked Mk Avail	Tr orig
8 6 3 4 0 0 0 1 0 2 1 1 1 5 2 Linked Mk Avail	Tr orig
9 1 0 0 3 0 0 1 1 1 1 2 1 2 2 Linked Mk Avail	Tr orig
9 2 0 0 3 0 0 2 0 1 1 2 3 4 2 Linked Mk Avail	Tr orig
9 3 1 2 0 4 4 1 0 2 1 2 1 4 2 Linked Mk Avail	Tr orig
9 4 1 2 0 0 0 1 0 2 2 2 2 4 2 Linked Mk Avail	Tr orig
10 1 0 0 4 0 0 1 1 1 1 1 1 2 2 Linked Mk Avail	Tr orig
10 2 0 0 4 0 0 2 0 1 1 1 3 4 2 Linked Mk Avail	Tr orig
10 3 0 0 6 0 0 1 0 1 1 1 5 6 2 Linked Mk Avail	Tr orig
10 4 1 2 6 5 5 2 0 2 1 1 2 3 2 Linked Mk Avail	Tr orig
10 5 1 2 0 0 0 1 0 2 1 1 2 3 2 Linked Mk Avail	Tr orig
10 6 3 4 0 0 0 1 0 2 1 1 3 6 2 Linked Mk Avail	Tr orig
11 1 0 0 3 0 0 1 1 1 1 2 2 1 2 Linked Mk Avail	Tr orig
11 2 0 0 3 0 0 2 0 1 1 1 3 4 2 Linked Mk Avail	Tr orig
11 3 1 2 0 4 4 1 0 2 1 2 4 1 2 Linked Mk Avail	Tr orig
11 4 1 2 0 0 0 1 0 2 1 1 2 3 2 Linked Mk Avail	Tr orig
12 1 0 0 4 0 0 1 1 1 1 1 1 2 2 Linked Mk Avail	Tr orig
12 2 0 0 4 0 0 2 0 1 1 1 3 4 2 Linked Mk Avail	Tr orig
12 3 0 0 6 0 0 1 0 1 1 2 5 6 2 Linked Mk Avail	Tr orig
12 4 1 2 6 5 5 2 0 2 1 1 2 4 2 Linked Mk Avail	Tr orig
12 5 1 2 0 0 0 1 0 2 1 1 1 3 2 Linked Mk Avail	Tr orig
12 6 3 4 0 0 0 1 0 2 1 2 2 6 2 Linked Mk Avail	Tr orig
13 1 0 0 3 0 0 1 1 1 1 1 1 2 2 Linked Mk Avail	Tr orig
13 2 0 0 3 0 0 2 0 1 1 1 3 4 2 Linked Mk Avail	Tr orig
13 3 1 2 0 4 4 1 0 2 1 1 2 3 2 Linked Mk Avail	Tr orig
13 4 1 2 0 0 0 1 0 2 1 1 1 3 2 Linked Mk Avail	Tr orig
14 1 0 0 4 0 0 1 1 1 1 2 1 2 2 Linked Mk Avail	Tr orig
14 2 0 0 4 0 0 2 0 1 1 2 4 3 2 Linked Mk Avail	Tr orig
14 3 0 0 6 0 0 1 0 1 1 1 5 6 2 Linked Mk Avail	Tr orig
14 4 1 2 6 5 5 2 0 2 2 2 2 3 2 Linked Mk Avail	Tr orig
14 5 1 2 0 0 0 1 0 2 1 2 1 3 2 Linked Mk Avail	Tr orig
14 6 3 4 0 0 0 1 0 2 1 2 5 2 2 Linked Mk Avail	Tr orig
15 1 0 0 3 0 0 1 1 1 2 2 1 2 2 Linked Mk Avail	Tr orig
15 2 0 0 3 0 0 2 0 1 1 1 3 4 2 Linked Mk Avail	Tr orig
15 3 1 2 0 4 4 1 0 2 1 2 4 2 2 Linked Mk Avail	Tr orig
15 4 1 2 0 0 0 1 0 2 1 2 3 2 2 Linked Mk Avail	Tr orig
16 1 0 0 4 0 0 1 1 1 1 2 2 1 2 Linked Mk Avail	Tr orig
16 2 0 0 4 0 0 2 0 1 1 1 3 4 2 Linked Mk Avail	Tr orig
16 3 0 0 6 0 0 1 0 1 1 2 5 6 2 Linked Mk Avail	Tr orig
16 4 1 2 6 5 5 2 0 2 1 2 4 1 2 Linked Mk Avail	Tr orig
16 5 1 2 0 0 0 1 0 2 1 2 3 1 2 Linked Mk Avail	Tr orig
16 6 3 4 0 0 0 1 0 2 1 1 4 5 2 Linked Mk Avail	Tr orig
17 1 0 0 3 0 0 1 1 1 1 1 1 2 2 Linked Mk Avail	Tr orig
17 2 0 0 3 0 0 2 0 1 1 2 4 3 2 Linked Mk Avail	Tr orig
17 3 1 2 0 4 4 1 0 2 1 1 1 4 2 Linked Mk Avail	Tr orig
17 4 1 2 0 0 0 1 0 2 1 2 2 3 2 Linked Mk Avail	Tr orig
18 1 0 0 4 0 0 1 1 1 1 2 1 2 2 Linked Mk Avail	Tr orig
18 2 0 0 4 0 0 2 0 1 1 1 3 4 2 Linked Mk Avail	Tr orig
18 3 0 0 6 0 0 1 0 1 2 2 5 6 2 Linked Mk Avail	Tr orig
18 4 1 2 6 5 5 2 0 2 1 2 4 2 2 Linked Mk Avail	Tr orig
18 5 1 2 0 0 0 1 0 2 1 2 4 2 2 Linked Mk Avail	Tr orig
18 6 3 4 0 0 0 1 0 2 1 2 4 6 2 Linked Mk Avail	Tr orig
19 1 0 0 3 0 0 1 1 1 1 1 1 2 2 Linked Mk Avail	Tr orig
19 2 0 0 3 0 0 2 0 1 1 2 3 4 2 Linked Mk Avail	Tr orig
19 3 1 2 0 4 4 1 0 2 1 2 2 4 2 Linked Mk Avail	Tr orig
19 4 1 2 0 0 0 1 0 2 1 2 1 4 2 Linked Mk Avail	Tr orig
20 1 0 0 4 0 0 1 1 1 1 1 1 2 2 Linked Mk Avail	Tr orig
20 2 0 0 4 0 0 2 0 1 1 2 3 4 2 Linked Mk Avail	Tr orig
20 3 0 0 6 0 0 1 0 1 1 1 5 6 2 Linked Mk Avail	Tr orig
20 4 1 2 6 5 5 2 0 2 1 2 1 4 2 Linked Mk Avail	Tr orig
20 5 1 2 0 0 0 1 0 2 1 1 1 3 2 Linked Mk Avail	Tr orig
20 6 3 4 0 0 0 1 0 2 1 2 6 4 2 Linked Mk Avail	Tr orig
21 1 0 0 3 0 0 1 1 1 1 1 1 2 2 Linked Mk Avail	Tr orig
21 2 0 0 3 0 0 2 0 1 1 1 3 4 2 Linked Mk Avail	Tr orig
21 3 1 2 0 4 4 1 0 2 1 1 2 4 2 Linked Mk Avail	Tr orig
21 4 1 2 0 0 0 1 0 2 1 1 2 3 2 Linked Mk Avail	Tr orig
22 1 0 0 4 0 0 1 1 1 1 1 1 2 2 Linked Mk Avail	Tr orig
22 2 0 0 4 0 0 2 0 1 1 2 4 3 2 Linked Mk Avail	Tr orig
22 3 0 0 6 0 0 1 0 1 1 1 5 6 2 Linked Mk Avail	Tr orig
22 4 1 2 6 5 5 2 0 2 1 2 2 3 2 Linked Mk Avail	Tr orig
22 5 1 2 0 0 0 1 0 2 1 1 2 4 2 Linked Mk Avail	Tr orig
22 6 3 4 0 0 0 1 0 2 1 1 2 5 2 Linked Mk Avail	Tr orig
23 1 0 0 3 0 0 1 1 1 1 1 1 2 2 Linked Mk Avail	Tr orig
23 2 0 0 3 0 0 2 0 1 1 2 4 3 2 Linked Mk Avail	Tr orig
23 3 1 2 0 4 4 1 0 2 1 2 2 3 2 Linked Mk Avail	Tr orig
23 4 1 2 0 0 0 1 0 2 1 2 1 3 2 Linked Mk Avail	Tr orig
24 1 0 0 4 0 0 1 1 1 1 1 1 2 2 Linked Mk Avail	Tr orig
24 2 0 0 4 0 0 2 0 1 1 2 4 3 2 Linked Mk Avail	Tr orig
24 3 0 0 6 0 0 1 0 1 1 1 5 6 2 Linked Mk Avail	Tr orig
24 4 1 2 6 5 5 2 0 2 1 2 1 3 2 Linked Mk Avail	Tr orig
24 5 1 2 0 0 0 1 0 2 1 2 1 3 2 Linked Mk Avail	Tr orig
24 6 3 4 0 0 0 1 0 2 1 2 6 3 2 Linked Mk Avail	Tr orig
25 1 0 0 3 0 0 1 1 1 1 1 1 2 2 Linked Mk Avail	Tr orig
25 2 0 0 3 0 0 2 0 1 2 2 3 4 2 Linked Mk Avail	Tr orig
25 3 1 2 0 4 4 1 0 2 1 2 2 3 2 Linked Mk Avail	Tr orig
25 4 1 2 0 0 0 1 0 2 1 2 2 3 2 Linked Mk Avail	Tr orig
26 1 0 0 4 0 0 1 1 1 1 2 2 1 2 Linked Mk Avail	Tr orig
26 2 0 0 4 0 0 2 0 1 1 2 4 3 2 Linked Mk Avail	Tr orig
26 3 0 0 6 0 0 1 0 1 1 1 5 6 2 Linked Mk Avail	Tr orig
26 4 1 2 6 5 5 2 0 2 1 2 2 3 2 Linked Mk Avail	Tr orig
26 5 1 2 0 0 0 1 0 2 2 2 1 3 2 Linked Mk Avail	Tr orig
26 6 3 4 0 0 0 1 0 2 1 2 5 3 2 Linked Mk Avail	Tr orig
27 1 0 0 3 0 0 1 1 1 1 1 1 2 2 Linked Mk Avail	Tr orig
27 2 0 0 3 0 0 2 0 1 1 1 3 4 2 Linked Mk Avail	Tr orig
27 3 1 2 0 4 4 1 0 2 1 1 2 4 2 Linked Mk Avail	Tr orig
27 4 1 2 0 0 0 1 0 2 1 1 2 3 2 Linked Mk Avail	Tr orig
28 1 0 0 4 0 0 1 1 1 1 2 1 2 2 Linked Mk Avail	Tr orig
28 2 0 0 4 0 0 2 0 1 1 1 3 4 2 Linked Mk Avail	Tr orig
28 3 0 0 6 0 0 1 0 1 1 1 5 6 2 Linked Mk Avail	Tr orig
28 4 1 2 6 5 5 2 0 2 1 2 4 2 2 Linked Mk Avail	Tr orig
28 5 1 2 0 0 0 1 0 2 1 1 1 4 2 Linked Mk Avail	Tr orig
28 6 3 4 0 0 0 1 0 2 1 1 4 5 2 Linked Mk Avail	Tr orig
29 1 0 0 3 0 0 1 1 1 1 1 1 2 2 Linked Mk Avail	Tr orig
29 2 0 0 3 0 0 2 0 1 1 2 4 3 2 Linked Mk Avail	Tr orig
29 3 1 2 0 4 4 1 0 2 1 2 1 3 2 Linked Mk Avail	Tr orig
29 4 1 2 0 0 0 1 0 2 1 2 1 3 2 Linked Mk Avail	Tr orig
30 1 0 0 4 0 0 1 1 1 1 1 1 2 2 Linked Mk Avail	Tr orig
30 2 0 0 4 0 0 2 0 1 1 2 4 3 2 Linked Mk Avail	Tr orig
30 3 0 0 6 0 0 1 0 1 1 1 5 6 2 Linked Mk Avail	Tr orig
30 4 1 2 6 5 5 2 0 2 1 1 1 4 2 Linked Mk Avail	Tr orig
30 5 1 2 0 0 0 1 0 2 1 2 2 3 2 Linked Mk Avail	Tr orig
30 6 3 4 0 0 0 1 0 2 1 1 4 6 2 Linked Mk Avail	Tr orig
31 1 0 0 3 0 0 1 1 1 1 1 1 2 2 Linked Mk Avail	Tr orig
31 2 0 0 3 0 0 2 0 1 1 1 3 4 2 Linked Mk Avail	Tr orig
31 3 1 2 0 4 4 1 0 2 1 1 2 4 2 Linked Mk Avail	Tr orig
31 4 1 2 0 0 0 1 0 2 1 1 1 4 2 Linked Mk Avail	Tr orig
32 1 0 0 4 0 0 1 1 1 1 1 1 2 2 Linked Mk Avail	Tr orig
32 2 0 0 4 0 0 2 0 1 1 2 3 4 2 Linked Mk Avail	Tr orig
32 3 0 0 6 0 0 1 0 1 1 1 5 6 2 Linked Mk Avail	Tr orig
32 4 1 2 6 5 5 2 0 2 1 1 2 3 2 Linked Mk Avail	Tr orig
32 5 1 2 0 0 0 1 0 2 1 1 1 3 2 Linked Mk Avail	Tr orig
32 6 3 4 0 0 0 1 0 2 1 1 2 5 2 Linked Mk Avail	Tr orig
33 1 0 0 3 0 0 1 1 1 1 2 2 1 2 Linked Mk Avail	Tr orig
33 2 0 0 3 0 0 2 0 1 1 1 3 4 2 Linked Mk Avail	Tr orig
33 3 1 2 0 4 4 1 0 2 1 2 3 1 2 Linked Mk Avail	Tr orig
33 4 1 2 0 0 0 1 0 2 1 1 2 4 2 Linked Mk Avail	Tr orig
34 1 0 0 4 0 0 1 1 1 1 1 1 2 2 Linked Mk Avail	Tr orig
34 2 0 0 4 0 0 2 0 1 1 2 3 4 2 Linked Mk Avail	Tr orig
34 3 0 0 6 0 0 1 0 1 1 1 5 6 2 Linked Mk Avail	Tr orig
34 4 1 2 6 5 5 2 0 2 1 2 1 4 2 Linked Mk Avail	Tr orig
34 5 1 2 0 0 0 1 0 2 1 2 1 4 2 Linked Mk Avail	Tr orig
34 6 3 4 0 0 0 1 0 2 1 1 1 6 2 Linked Mk Avail	Tr orig
35 1 0 0 3 0 0 1 1 1 1 1 1 2 2 Linked Mk Avail	Tr orig
35 2 0 0 3 0 0 2 0 1 1 1 3 4 2 Linked Mk Avail	Tr orig
35 3 1 2 0 4 4 1 0 2 1 1 2 4 2 Linked Mk Avail	Tr orig
35 4 1 2 0 0 0 1 0 2 1 1 2 3 2 Linked Mk Avail	Tr orig
36 1 0 0 4 0 0 1 1 1 1 1 1 2 2 Linked Mk Avail	Tr orig
36 2 0 0 4 0 0 2 0 1 1 2 3 4 2 Linked Mk Avail	Tr orig
36 3 0 0 6 0 0 1 0 1 1 1 5 6 2 Linked Mk Avail	Tr orig
36 4 1 2 6 5 5 2 0 2 1 1 2 3 2 Linked Mk Avail	Tr orig
36 5 1 2 0 0 0 1 0 2 1 2 1 4 2 Linked Mk Avail	Tr orig
36 6 3 4 0 0 0 1 0 2 1 1 3 6 2 Linked Mk Avail	Tr orig
37 1 0 0 3 0 0 1 1 1 1 1 1 2 2 Linked Mk Avail	Tr orig
37 2 0 0 3 0 0 2 0 1 1 1 3 4 2 Linked Mk Avail	Tr orig
37 3 1 2 0 4 4 1 0 2 1 1 2 4 2 Linked Mk Avail	Tr orig
37 4 1 2 0 0 0 1 0 2 1 1 1 4 2 Linked Mk Avail	Tr orig
38 1 0 0 4 0 0 1 1 1 1 2 2 1 2 Linked Mk Avail	Tr orig
38 2 0 0 4 0 0 2 0 1 1 1 3 4 2 Linked Mk Avail	Tr orig
38 3 0 0 6 0 0 1 0 1 1 1 5 6 2 Linked Mk Avail	Tr orig
38 4 1 2 6 5 5 2 0 2 1 1 2 4 2 Linked Mk Avail	Tr orig
38 5 1 2 0 0 0 1 0 2 1 2 4 1 2 Linked Mk Avail	Tr orig
38 6 3 4 0 0 0 1 0 2 1 1 2 5 2 Linked Mk Avail	Tr orig
39 1 0 0 3 0 0 1 1 1 1 1 1 2 2 Linked Mk Avail	Tr orig
39 2 0 0 3 0 0 2 0 1 1 1 3 4 2 Linked Mk Avail	Tr orig
39 3 1 2 0 4 4 1 0 2 1 1 1 4 2 Linked Mk Avail	Tr orig
39 4 1 2 0 0 0 1 0 2 1 1 1 4 2 Linked Mk Avail	Tr orig
40 1 0 0 4 0 0 1 1 1 1 1 1 2 2 Linked Mk Avail	Tr orig
40 2 0 0 4 0 0 2 0 1 1 1 3 4 2 Linked Mk Avail	Tr orig
40 3 0 0 6 0 0 1 0 1 1 1 5 6 2 Linked Mk Avail	Tr orig
40 4 1 2 6 5 5 2 0 2 1 1 2 4 2 Linked Mk Avail	Tr orig
40 5 1 2 0 0 0 1 0 2 1 1 2 4 2 Linked Mk Avail	Tr orig
40 6 3 4 0 0 0 1 0 2 1 1 4 5 2 Linked Mk Avail	Tr orig
41 1 0 0 3 0 0 1 1 1 1 2 2 1 2 Linked Mk Avail	Tr orig
41 2 0 0 3 0 0 2 0 1 1 2 4 3 2 Linked Mk Avail	Tr orig
41 3 1 2 0 4 4 1 0 2 1 1 2 4 2 Linked Mk Avail	Tr orig
41 4 1 2 0 0 0 1 0 2 1 1 2 4 2 Linked Mk Avail	Tr orig
42 1 0 0 4 0 0 1 1 1 1 2 2 1 2 Linked Mk Avail	Tr orig
42 2 0 0 4 0 0 2 0 1 1 1 3 4 2 Linked Mk Avail	Tr orig
42 3 0 0 6 0 0 1 0 1 1 1 5 6 2 Linked Mk Avail	Tr orig
42 4 1 2 6 5 5 2 0 2 1 2 3 1 2 Linked Mk Avail	Tr orig
42 5 1 2 0 0 0 1 0 2 1 2 4 1 2 Linked Mk Avail	Tr orig
42 6 3 4 0 0 0 1 0 2 1 1 3 5 2 Linked Mk Avail	Tr orig
43 1 0 0 3 0 0 1 1 1 1 1 1 2 2 Linked Mk Avail	Tr orig
43 2 0 0 3 0 0 2 0 1 1 1 3 4 2 Linked Mk Avail	Tr orig
43 3 1 2 0 4 4 1 0 2 1 1 2 4 2 Linked Mk Avail	Tr orig
43 4 1 2 0 0 0 1 0 2 1 1 2 3 2 Linked Mk Avail	Tr orig
44 1 0 0 4 0 0 1 1 1 1 1 1 2 2 Linked Mk Avail	Tr orig
44 2 0 0 4 0 0 2 0 1 1 2 3 4 2 Linked Mk Avail	Tr orig
44 3 0 0 6 0 0 1 0 1 1 2 6 5 2 Linked Mk Avail	Tr orig
44 4 1 2 6 5 5 2 0 2 1 2 1 4 2 Linked Mk Avail	Tr orig
44 5 1 2 0 0 0 1 0 2 1 2 1 4 2 Linked Mk Avail	Tr orig
44 6 3 4 0 0 0 1 0 2 1 2 1 5 2 Linked Mk Avail	Tr orig
45 1 0 0 3 0 0 1 1 1 1 1 1 2 2 Linked Mk Avail	Tr orig
45 2 0 0 3 0 0 2 0 1 1 1 3 4 2 Linked Mk Avail	Tr orig
45 3 1 2 0 4 4 1 0 2 1 1 1 4 2 Linked Mk Avail	Tr orig
45 4 1 2 0 0 0 1 0 2 1 1 1 3 2 Linked Mk Avail	Tr orig
46 1 0 0 4 0 0 1 1 1 1 2 2 1 2 Linked Mk Avail	Tr orig
46 2 0 0 4 0 0 2 0 1 1 2 3 4 2 Linked Mk Avail	Tr orig
46 3 0 0 6 0 0 1 0 1 1 1 5 6 2 Linked Mk Avail	Tr orig
46 4 1 2 6 5 5 2 0 2 1 2 2 4 2 Linked Mk Avail	Tr orig
46 5 1 2 0 0 0 1 0 2 1 2 3 1 2 Linked Mk Avail	Tr orig
46 6 3 4 0 0 0 1 0 2 1 2 5 4 2 Linked Mk Avail	Tr orig
47 1 0 0 3 0 0 1 1 1 1 1 1 2 2 Linked Mk Avail	Tr orig
47 2 0 0 3 0 0 2 0 1 1 1 3 4 2 Linked Mk Avail	Tr orig
47 3 1 2 0 4 4 1 0 2 1 1 2 3 2 Linked Mk Avail	Tr orig
47 4 1 2 0 0 0 1 0 2 1 1 1 4 2 Linked Mk Avail	Tr orig
48 1 0 0 4 0 0 1 1 1 1 2 2 1 2 Linked Mk Avail	Tr orig
48 2 0 0 4 0 0 2 0 1 2 2 3 4 2 Linked Mk Avail	Tr orig
48 3 0 0 6 0 0 1 0 1 1 2 5 6 2 Linked Mk Avail	Tr orig
48 4 1 2 6 5 5 2 0 2 2 2 1 3 2 Linked Mk Avail	Tr orig
48 5 1 2 0 0 0 1 0 2 2 2 1 4 2 Linked Mk Avail	Tr orig
48 6 3 4 0 0 0 1 0 2 2 2 3 6 2 Linked Mk Avail	Tr orig
49 1 0 0 3 0 0 1 1 1 1 2 2 1 2 Linked Mk Avail	Tr orig
49 2 0 0 3 0 0 2 0 1 1 1 3 4 2 Linked Mk Avail	Tr orig
49 3 1 2 0 4 4 1 0 2 1 1 2 3 2 Linked Mk Avail	Tr orig
49 4 1 2 0 0 0 1 0 2 1 2 3 1 2 Linked Mk Avail	Tr orig
50 1 0 0 4 0 0 1 1 1 1 1 1 2 2 Linked Mk Avail	Tr orig
50 2 0 0 4 0 0 2 0 1 1 1 3 4 2 Linked Mk Avail	Tr orig
50 3 0 0 6 0 0 1 0 1 1 2 6 5 2 Linked Mk Avail	Tr orig
50 4 1 2 6 5 5 2 0 2 1 1 1 4 2 Linked Mk Avail	Tr orig
50 5 1 2 0 0 0 1 0 2 1 1 2 3 2 Linked Mk Avail	Tr orig
50 6 3 4 0 0 0 1 0 2 1 2 1 5 2 Linked Mk Avail	Tr orig
51 1 0 0 3 0 0 1 1 1 1 2 2 1 2 Linked Mk Avail	Tr orig
51 2 0 0 3 0 0 2 0 1 1 1 3 4 2 Linked Mk Avail	Tr orig
51 3 1 2 0 4 4 1 0 2 1 2 3 1 2 Linked Mk Avail	Tr orig
51 4 1 2 0 0 0 1 0 2 1 2 3 1 2 Linked Mk Avail	Tr orig
52 1 0 0 4 0 0 1 1 1 1 1 1 2 2 Linked Mk Avail	Tr orig
52 2 0 0 4 0 0 2 0 1 1 2 4 3 2 Linked Mk Avail	Tr orig
52 3 0 0 6 0 0 1 0 1 1 1 5 6 2 Linked Mk Avail	Tr orig
52 4 1 2 6 5 5 2 0 2 1 1 1 4 2 Linked Mk Avail	Tr orig
52 5 1 2 0 0 0 1 0 2 1 1 1 4 2 Linked Mk Avail	Tr orig
52 6 3 4 0 0 0 1 0 2 1 1 1 6 2 Linked Mk Avail	Tr orig
53 1 0 0 3 0 0 1 1 1 1 1 1 2 2 Linked Mk Avail	Tr orig
53 2 0 0 3 0 0 2 0 1 1 1 3 4 2 Linked Mk Avail	Tr orig
53 3 1 2 0 4 4 1 0 2 1 1 2 4 2 Linked Mk Avail	Tr orig
53 4 1 2 0 0 0 1 0 2 1 1 1 4 2 Linked Mk Avail	Tr orig
54 1 0 0 4 0 0 1 1 1 1 1 1 2 2 Linked Mk Avail	Tr orig
54 2 0 0 4 0 0 2 0 1 1 2 4 3 2 Linked Mk Avail	Tr orig
54 3 0 0 6 0 0 1 0 1 1 1 5 6 2 Linked Mk Avail	Tr orig
54 4 1 2 6 5 5 2 0 2 1 2 2 3 2 Linked Mk Avail	Tr orig
54 5 1 2 0 0 0 1 0 2 1 2 1 3 2 Linked Mk Avail	Tr orig
54 6 3 4 0 0 0 1 0 2 1 2 5 3 2 Linked Mk Avail	Tr orig
55 1 0 0 3 0 0 1 1 1 1 2 1 2 2 Linked Mk Avail	Tr orig
55 2 0 0 3 0 0 2 0 1 1 2 3 4 2 Linked Mk Avail	Tr orig
55 3 1 2 0 4 4 1 0 2 1 2 3 2 2 Linked Mk Avail	Tr orig
55 4 1 2 0 0 0 1 0 2 2 2 2 4 2 Linked Mk Avail	Tr orig
56 1 0 0 4 0 0 1 1 1 1 2 1 2 2 Linked Mk Avail	Tr orig
56 2 0 0 4 0 0 2 0 1 1 1 3 4 2 Linked Mk Avail	Tr orig
56 3 0 0 6 0 0 1 0 1 1 1 5 6 2 Linked Mk Avail	Tr orig
56 4 1 2 6 5 5 2 0 2 1 2 3 2 2 Linked Mk Avail	Tr orig
56 5 1 2 0 0 0 1 0 2 1 2 4 2 2 Linked Mk Avail	Tr orig
56 6 3 4 0 0 0 1 0 2 1 2 6 2 2 Linked Mk Avail	Tr orig
57 1 0 0 3 0 0 1 1 1 1 2 1 2 2 Linked Mk Avail	Tr orig
57 2 0 0 3 0 0 2 0 1 1 1 3 4 2 Linked Mk Avail	Tr orig
57 3 1 2 0 4 4 1 0 2 1 2 3 2 2 Linked Mk Avail	Tr orig
57 4 1 2 0 0 0 1 0 2 1 2 4 2 2 Linked Mk Avail	Tr orig
58 1 0 0 4 0 0 1 1 1 1 1 1 2 2 Linked Mk Avail	Tr orig
58 2 0 0 4 0 0 2 0 1 1 1 3 4 2 Linked Mk Avail	Tr orig
58 3 0 0 6 0 0 1 0 1 1 1 5 6 2 Linked Mk Avail	Tr orig
58 4 1 2 6 5 5 2 0 2 1 1 1 3 2 Linked Mk Avail	Tr orig
58 5 1 2 0 0 0 1 0 2 1 1 2 3 2 Linked Mk Avail	Tr orig
58 6 3 4 0 0 0 1 0 2 1 1 1 5 2 Linked Mk Avail	Tr orig
59 1 0 0 3 0 0 1 1 1 1 1 1 2 2 Linked Mk Avail	Tr orig
59 2 0 0 3 0 0 2 0 1 1 1 3 4 2 Linked Mk Avail	Tr orig
59 3 1 2 0 4 4 1 0 2 1 1 2 4 2 Linked Mk Avail	Tr orig
59 4 1 2 0 0 0 1 0 2 1 1 2 4 2 Linked Mk Avail	Tr orig
60 1 0 0 4 0 0 1 1 1 1 2 1 2 2 Linked Mk Avail	Tr orig
60 2 0 0 4 0 0 2 0 1 1 1 3 4 2 Linked Mk Avail	Tr orig
60 3 0 0 6 0 0 1 0 1 1 1 5 6 2 Linked Mk Avail	Tr orig
60 4 1 2 6 5 5 2 0 2 1 2 4 2 2 Linked Mk Avail	Tr orig
60 5 1 2 0 0 0 1 0 2 1 2 4 2 2 Linked Mk Avail	Tr orig
60 6 3 4 0 0 0 1 0 2 1 1 4 5 2 Linked Mk Avail	Tr orig
61 1 0 0 3 0 0 1 1 1 1 1 1 2 2 Linked Mk Avail	Tr orig
61 2 0 0 3 0 0 2 0 1 1 2 3 4 2 Linked Mk Avail	Tr orig
61 3 1 2 0 4 4 1 0 2 1 2 2 4 2 Linked Mk Avail	Tr orig
61 4 1 2 0 0 0 1 0 2 1 2 1 4 2 Linked Mk Avail	Tr orig
62 1 0 0 4 0 0 1 1 1 1 2 1 2 2 Linked Mk Avail	Tr orig
62 2 0 0 4 0 0 2 0 1 1 1 3 4 2 Linked Mk Avail	Tr orig
62 3 0 0 6 0 0 1 0 1 1 2 5 6 2 Linked Mk Avail	Tr orig
62 4 1 2 6 5 5 2 0 2 1 2 4 2 2 Linked Mk Avail	Tr orig
62 5 1 2 0 0 0 1 0 2 1 1 1 4 2 Linked Mk Avail	Tr orig
62 6 3 4 0 0 0 1 0 2 2 2 2 6 2 Linked Mk Avail	Tr orig
63 1 0 0 3 0 0 1 1 1 1 1 1 2 2 Linked Mk Avail	Tr orig
63 2 0 0 3 0 0 2 0 1 1 1 3 4 2 Linked Mk Avail	Tr orig
63 3 1 2 0 4 4 1 0 2 1 1 2 3 2 Linked Mk Avail	Tr orig
63 4 1 2 0 0 0 1 0 2 1 1 1 4 2 Linked Mk Avail	Tr orig
64 1 0 0 4 0 0 1 1 1 1 1 1 2 2 Linked Mk Avail	Tr orig
64 2 0 0 4 0 0 2 0 1 1 1 3 4 2 Linked Mk Avail	Tr orig
64 3 0 0 6 0 0 1 0 1 1 1 5 6 2 Linked Mk Avail	Tr orig
64 4 1 2 6 5 5 2 0 2 1 1 1 4 2 Linked Mk Avail	Tr orig
64 5 1 2 0 0 0 1 0 2 1 1 2 4 2 Linked Mk Avail	Tr orig
64 6 3 4 0 0 0 1 0 2 1 1 4 5 2 Linked Mk Avail	Tr orig
65 1 0 0 3 0 0 1 1 1 1 1 1 2 2 Linked Mk Avail	Tr orig
65 2 0 0 3 0 0 2 0 1 1 1 3 4 2 Linked Mk Avail	Tr orig
65 3 1 2 0 4 4 1 0 2 1 1 1 3 2 Linked Mk Avail	Tr orig
65 4 1 2 0 0 0 1 0 2 1 1 1 4 2 Linked Mk Avail	Tr orig
66 1 0 0 4 0 0 1 1 1 1 1 1 2 2 Linked Mk Avail	Tr orig
66 2 0 0 4 0 0 2 0 1 1 1 3 4 2 Linked Mk Avail	Tr orig
66 3 0 0 6 0 0 1 0 1 2 2 5 6 2 Linked Mk Avail	Tr orig
66 4 1 2 6 5 5 2 0 2 1 1 1 4 2 Linked Mk Avail	Tr orig
66 5 1 2 0 0 0 1 0 2 1 1 1 4 2 Linked Mk Avail	Tr orig
66 6 3 4 0 0 0 1 0 2 1 2 1 6 2 Linked Mk Avail	Tr orig
67 1 0 0 3 0 0 1 1 1 1 1 1 2 2 Linked Mk Avail	Tr orig
67 2 0 0 3 0 0 2 0 1 1 2 3 4 2 Linked Mk Avail	Tr orig
67 3 1 2 0 4 4 1 0 2 1 2 2 4 2 Linked Mk Avail	Tr orig
67 4 1 2 0 0 0 1 0 2 1 2 1 4 2 Linked Mk Avail	Tr orig
68 1 0 0 4 0 0 1 1 1 1 2 2 1 2 Linked Mk Avail	Tr orig
68 2 0 0 4 0 0 2 0 1 1 1 3 4 2 Linked Mk Avail	Tr orig
68 3 0 0 6 0 0 1 0 1 1 1 5 6 2 Linked Mk Avail	Tr orig
68 4 1 2 6 5 5 2 0 2 1 2 3 1 2 Linked Mk Avail	Tr orig
68 5 1 2 0 0 0 1 0 2 1 2 4 1 2 Linked Mk Avail	Tr orig
68 6 3 4 0 0 0 1 0 2 1 2 5 1 2 Linked Mk Avail	Tr orig
69 1 0 0 3 0 0 1 1 1 1 2 1 2 2 Linked Mk Avail	Tr orig
69 2 0 0 3 0 0 2 0 1 1 1 3 4 2 Linked Mk Avail	Tr orig
69 3 1 2 0 4 4 1 0 2 1 2 3 2 2 Linked Mk Avail	Tr orig
69 4 1 2 0 0 0 1 0 2 1 2 3 2 2 Linked Mk Avail	Tr orig
70 1 0 0 4 0 0 1 1 1 1 1 1 2 2 Linked Mk Avail	Tr orig
70 2 0 0 4 0 0 2 0 1 1 1 3 4 2 Linked Mk Avail	Tr orig
70 3 0 0 6 0 0 1 0 1 1 1 5 6 2 Linked Mk Avail	Tr orig
70 4 1 2 6 5 5 2 0 2 1 1 2 4 2 Linked Mk Avail	Tr orig
70 5 1 2 0 0 0 1 0 2 1 1 2 3 2 Linked Mk Avail	Tr orig
70 6 3 4 0 0 0 1 0 2 1 1 2 5 2 Linked Mk Avail	Tr orig
71 1 0 0 3 0 0 1 1 1 1 2 2 1 2 Linked Mk Avail	Tr orig
71 2 0 0 3 0 0 2 0 1 1 1 3 4 2 Linked Mk Avail	Tr orig
71 3 1 2 0 4 4 1 0 2 1 1 2 4 2 Linked Mk Avail	Tr orig
71 4 1 2 0 0 0 1 0 2 1 2 4 1 2 Linked Mk Avail	Tr orig
72 1 0 0 4 0 0 1 1 1 1 1 1 2 2 Linked Mk Avail	Tr orig
72 2 0 0 4 0 0 2 0 1 1 2 4 3 2 Linked Mk Avail	Tr orig
72 3 0 0 6 0 0 1 0 1 1 1 5 6 2 Linked Mk Avail	Tr orig
72 4 1 2 6 5 5 2 0 2 1 2 2 3 2 Linked Mk Avail	Tr orig
72 5 1 2 0 0 0 1 0 2 1 2 2 3 2 Linked Mk Avail	Tr orig
72 6 3 4 0 0 0 1 0 2 1 2 6 3 2 Linked Mk Avail	Tr orig
73 1 0 0 3 0 0 1 1 1 1 2 2 1 2 Linked Mk Avail	Tr orig
73 2 0 0 3 0 0 2 0 1 1 1 3 4 2 Linked Mk Avail	Tr orig
73 3 1 2 0 4 4 1 0 2 1 1 2 3 2 Linked Mk Avail	Tr orig
73 4 1 2 0 0 0 1 0 2 1 2 4 1 2 Linked Mk Avail	Tr orig
74 1 0 0 4 0 0 1 1 1 1 1 1 2 2 Linked Mk Avail	Tr orig
74 2 0 0 4 0 0 2 0 1 1 1 3 4 2 Linked Mk Avail	Tr orig
74 3 0 0 6 0 0 1 0 1 1 1 5 6 2 Linked Mk Avail	Tr orig
74 4 1 2 6 5 5 2 0 2 1 1 1 4 2 Linked Mk Avail	Tr orig
74 5 1 2 0 0 0 1 0 2 1 1 1 4 2 Linked Mk Avail	Tr orig
74 6 3 4 0 0 0 1 0 2 1 1 1 5 2 Linked Mk Avail	Tr orig
75 1 0 0 3 0 0 1 1 1 1 2 2 1 2 Linked Mk Avail	Tr orig
75 2 0 0 3 0 0 2 0 1 1 1 3 4 2 Linked Mk Avail	Tr orig
75 3 1 2 0 4 4 1 0 2 1 2 3 1 2 Linked Mk Avail	Tr orig
75 4 1 2 0 0 0 1 0 2 1 2 3 1 2 Linked Mk Avail	Tr orig
76 1 0 0 4 0 0 1 1 1 1 2 1 2 2 Linked Mk Avail	Tr orig
76 2 0 0 4 0 0 2 0 1 1 2 3 4 2 Linked Mk Avail	Tr orig
76 3 0 0 6 0 0 1 0 1 1 2 6 5 2 Linked Mk Avail	Tr orig
76 4 1 2 6 5 5 2 0 2 2 2 2 4 2 Linked Mk Avail	Tr orig
76 5 1 2 0 0 0 1 0 2 1 2 3 2 2 Linked Mk Avail	Tr orig
76 6 3 4 0 0 0 1 0 2 2 2 4 5 2 Linked Mk Avail	Tr orig
77 1 0 0 3 0 0 1 1 1 1 1 1 2 2 Linked Mk Avail	Tr orig
77 2 0 0 3 0 0 2 0 1 1 1 3 4 2 Linked Mk Avail	Tr orig
77 3 1 2 0 4 4 1 0 2 1 1 1 4 2 Linked Mk Avail	Tr orig
77 4 1 2 0 0 0 1 0 2 1 1 1 3 2 Linked Mk Avail	Tr orig
78 1 0 0 4 0 0 1 1 1 1 1 1 2 2 Linked Mk Avail	Tr orig
78 2 0 0 4 0 0 2 0 1 1 1 3 4 2 Linked Mk Avail	Tr orig
78 3 0 0 6 0 0 1 0 1 1 2 5 6 2 Linked Mk Avail	Tr orig
78 4 1 2 6 5 5 2 0 2 1 1 1 3 2 Linked Mk Avail	Tr orig
78 5 1 2 0 0 0 1 0 2 1 1 1 3 2 Linked Mk Avail	Tr orig
78 6 3 4 0 0 0 1 0 2 1 2 1 6 2 Linked Mk Avail	Tr orig
79 1 0 0 3 0 0 1 1 1 1 1 1 2 2 Linked Mk Avail	Tr orig
79 2 0 0 3 0 0 2 0 1 1 1 3 4 2 Linked Mk Avail	Tr orig
79 3 1 2 0 4 4 1 0 2 1 1 1 3 2 Linked Mk Avail	Tr orig
79 4 1 2 0 0 0 1 0 2 1 1 2 4 2 Linked Mk Avail	Tr orig
80 1 0 0 4 0 0 1 1 1 1 1 1 2 2 Linked Mk Avail	Tr orig
80 2 0 0 4 0 0 2 0 1 1 2 3 4 2 Linked Mk Avail	Tr orig
80 3 0 0 6 0 0 1 0 1 1 1 5 6 2 Linked Mk Avail	Tr orig
80 4 1 2 6 5 5 2 0 2 1 2 2 4 2 Linked Mk Avail	Tr orig
80 5 1 2 0 0 0 1 0 2 1 2 2 4 2 Linked Mk Avail	Tr orig
80 6 3 4 0 0 0 1 0 2 1 1 2 5 2 Linked Mk Avail	Tr orig
81 1 0 0 3 0 0 1 1 1 1 1 1 2 2 Linked Mk Avail	Tr orig
81 2 0 0 3 0 0 2 0 1 1 1 3 4 2 Linked Mk Avail	Tr orig
81 3 1 2 0 4 4 1 0 2 1 1 2 3 2 Linked Mk Avail	Tr orig
81 4 1 2 0 0 0 1 0 2 1 1 1 3 2 Linked Mk Avail	Tr orig
82 1 0 0 4 0 0 1 1 1 1 1 1 2 2 Linked Mk Avail	Tr orig
82 2 0 0 4 0 0 2 0 1 1 1 3 4 2 Linked Mk Avail	Tr orig
82 3 0 0 6 0 0 1 0 1 1 2 6 5 2 Linked Mk Avail	Tr orig
82 4 1 2 6 5 5 2 0 2 1 1 2 4 2 Linked Mk Avail	Tr orig
82 5 1 2 0 0 0 1 0 2 1 1 1 4 2 Linked Mk Avail	Tr orig
82 6 3 4 0 0 0 1 0 2 1 1 2 6 2 Linked Mk Avail	Tr orig
83 1 0 0 3 0 0 1 1 1 1 2 2 1 2 Linked Mk Avail	Tr orig
83 2 0 0 3 0 0 2 0 1 1 1 3 4 2 Linked Mk Avail	Tr orig
83 3 1 2 0 4 4 1 0 2 1 2 4 1 2 Linked Mk Avail	Tr orig
83 4 1 2 0 0 0 1 0 2 1 1 2 3 2 Linked Mk Avail	Tr orig
84 1 0 0 4 0 0 1 1 1 1 1 1 2 2 Linked Mk Avail	Tr orig
84 2 0 0 4 0 0 2 0 1 1 1 3 4 2 Linked Mk Avail	Tr orig
84 3 0 0 6 0 0 1 0 1 1 2 6 5 2 Linked Mk Avail	Tr orig
84 4 1 2 6 5 5 2 0 2 1 1 1 4 2 Linked Mk Avail	Tr orig
84 5 1 2 0 0 0 1 0 2 1 1 1 3 2 Linked Mk Avail	Tr orig
84 6 3 4 0 0 0 1 0 2 1 1 4 6 2 Linked Mk Avail	Tr orig
85 1 0 0 3 0 0 1 1 1 1 1 1 2 2 Linked Mk Avail	Tr orig
85 2 0 0 3 0 0 2 0 1 1 2 4 3 2 Linked Mk Avail	Tr orig
85 3 1 2 0 4 4 1 0 2 1 1 2 4 2 Linked Mk Avail	Tr orig
85 4 1 2 0 0 0 1 0 2 1 1 2 4 2 Linked Mk Avail	Tr orig
86 1 0 0 4 0 0 1 1 1 1 1 1 2 2 Linked Mk Avail	Tr orig
86 2 0 0 4 0 0 2 0 1 1 1 3 4 2 Linked Mk Avail	Tr orig
86 3 0 0 6 0 0 1 0 1 1 1 5 6 2 Linked Mk Avail	Tr orig
86 4 1 2 6 5 5 2 0 2 1 1 2 4 2 Linked Mk Avail	Tr orig
86 5 1 2 0 0 0 1 0 2 1 1 2 3 2 Linked Mk Avail	Tr orig
86 6 3 4 0 0 0 1 0 2 1 1 2 5 2 Linked Mk Avail	Tr orig
87 1 0 0 3 0 0 1 1 1 1 1 1 2 2 Linked Mk Avail	Tr orig
87 2 0 0 3 0 0 2 0 1 1 1 3 4 2 Linked Mk Avail	Tr orig
87 3 1 2 0 4 4 1 0 2 1 1 2 4 2 Linked Mk Avail	Tr orig
87 4 1 2 0 0 0 1 0 2 1 1 1 3 2 Linked Mk Avail	Tr orig
88 1 0 0 4 0 0 1 1 1 1 1 1 2 2 Linked Mk Avail	Tr orig
88 2 0 0 4 0 0 2 0 1 1 2 3 4 2 Linked Mk Avail	Tr orig
88 3 0 0 6 0 0 1 0 1 1 2 6 5 2 Linked Mk Avail	Tr orig
88 4 1 2 6 5 5 2 0 2 1 2 1 4 2 Linked Mk Avail	Tr orig
88 5 1 2 0 0 0 1 0 2 1 1 2 3 2 Linked Mk Avail	Tr orig
88 6 3 4 0 0 0 1 0 2 1 2 1 5 2 Linked Mk Avail	Tr orig
89 1 0 0 3 0 0 1 1 1 1 1 1 2 2 Linked Mk Avail	Tr orig
89 2 0 0 3 0 0 2 0 1 1 1 3 4 2 Linked Mk Avail	Tr orig
89 3 1 2 0 4 4 1 0 2 1 1 1 4 2 Linked Mk Avail	Tr orig
89 4 1 2 0 0 0 1 0 2 1 1 1 3 2 Linked Mk Avail	Tr orig
90 1 0 0 4 0 0 1 1 1 1 1 1 2 2 Linked Mk Avail	Tr orig
90 2 0 0 4 0 0 2 0 1 1 1 3 4 2 Linked Mk Avail	Tr orig
90 3 0 0 6 0 0 1 0 1 1 1 5 6 2 Linked Mk Avail	Tr orig
90 4 1 2 6 5 5 2 0 2 1 1 1 3 2 Linked Mk Avail	Tr orig
90 5 1 2 0 0 0 1 0 2 1 1 2 4 2 Linked Mk Avail	Tr orig
90 6 3 4 0 0 0 1 0 2 1 1 3 6 2 Linked Mk Avail	Tr orig
91 1 0 0 3 0 0 1 1 1 1 1 1 2 2 Linked Mk Avail	Tr orig
91 2 0 0 3 0 0 2 0 1 1 1 3 4 2 Linked Mk Avail	Tr orig
91 3 1 2 0 4 4 1 0 2 1 1 1 4 2 Linked Mk Avail	Tr orig
91 4 1 2 0 0 0 1 0 2 1 1 2 4 2 Linked Mk Avail	Tr orig
92 1 0 0 4 0 0 1 1 1 1 1 1 2 2 Linked Mk Avail	Tr orig
92 2 0 0 4 0 0 2 0 1 1 1 3 4 2 Linked Mk Avail	Tr orig
92 3 0 0 6 0 0 1 0 1 1 1 5 6 2 Linked Mk Avail	Tr orig
92 4 1 2 6 5 5 2 0 2 1 1 2 4 2 Linked Mk Avail	Tr orig
92 5 1 2 0 0 0 1 0 2 1 1 1 4 2 Linked Mk Avail	Tr orig
92 6 3 4 0 0 0 1 0 2 1 1 2 5 2 Linked Mk Avail	Tr orig
93 1 0 0 3 0 0 1 1 1 1 1 1 2 2 Linked Mk Avail	Tr orig
93 2 0 0 3 0 0 2 0 1 1 1 3 4 2 Linked Mk Avail	Tr orig
93 3 1 2 0 4 4 1 0 2 1 1 2 4 2 Linked Mk Avail	Tr orig
93 4 1 2 0 0 0 1 0 2 1 1 1 3 2 Linked Mk Avail	Tr orig
94 1 0 0 4 0 0 1 1 1 1 1 1 2 2 Linked Mk Avail	Tr orig
94 2 0 0 4 0 0 2 0 1 1 1 3 4 2 Linked Mk Avail	Tr orig
94 3 0 0 6 0 0 1 0 1 1 1 5 6 2 Linked Mk Avail	Tr orig
94 4 1 2 6 5 5 2 0 2 1 1 2 4 2 Linked Mk Avail	Tr orig
94 5 1 2 0 0 0 1 0 2 1 1 1 3 2 Linked Mk Avail	Tr orig
94 6 3 4 0 0 0 1 0 2 1 1 4 6 2 Linked Mk Avail	Tr orig
95 1 0 0 3 0 0 1 1 1 1 2 1 2 2 Linked Mk Avail	Tr orig
95 2 0 0 3 0 0 2 0 1 1 1 3 4 2 Linked Mk Avail	Tr orig
95 3 1 2 0 4 4 1 0 2 1 1 1 3 2 Linked Mk Avail	Tr orig
95 4 1 2 0 0 0 1 0 2 1 2 3 2 2 Linked Mk Avail	Tr orig
96 1 0 0 4 0 0 1 1 1 1 2 2 1 2 Linked Mk Avail	Tr orig
96 2 0 0 4 0 0 2 0 1 1 2 3 4 2 Linked Mk Avail	Tr orig
96 3 0 0 6 0 0 1 0 1 1 2 5 6 2 Linked Mk Avail	Tr orig
96 4 1 2 6 5 5 2 0 2 2 2 1 4 2 Linked Mk Avail	Tr orig
96 5 1 2 0 0 0 1 0 2 2 2 1 4 2 Linked Mk Avail	Tr orig
96 6 3 4 0 0 0 1 0 2 1 2 5 4 2 Linked Mk Avail	Tr orig
97 1 0 0 3 0 0 1 1 1 1 1 1 2 2 Linked Mk Avail	Tr orig
97 2 0 0 3 0 0 2 0 1 1 2 3 4 2 Linked Mk Avail	Tr orig
97 3 1 2 0 4 4 1 0 2 1 2 2 4 2 Linked Mk Avail	Tr orig
97 4 1 2 0 0 0 1 0 2 1 2 1 4 2 Linked Mk Avail	Tr orig
98 1 0 0 4 0 0 1 1 1 1 1 1 2 2 Linked Mk Avail	Tr orig
98 2 0 0 4 0 0 2 0 1 1 2 3 4 2 Linked Mk Avail	Tr orig
98 3 0 0 6 0 0 1 0 1 1 1 5 6 2 Linked Mk Avail	Tr orig
98 4 1 2 6 5 5 2 0 2 1 1 2 3 2 Linked Mk Avail	Tr orig
98 5 1 2 0 0 0 1 0 2 1 1 2 3 2 Linked Mk Avail	Tr orig
98 6 3 4 0 0 0 1 0 2 1 1 3 6 2 Linked Mk Avail	Tr orig
99 1 0 0 3 0 0 1 1 1 1 1 1 2 2 Linked Mk Avail	Tr orig
99 2 0 0 3 0 0 2 0 1 1 1 3 4 2 Linked Mk Avail	Tr orig
99 3 1 2 0 4 4 1 0 2 1 1 1 4 2 Linked Mk Avail	Tr orig
99 4 1 2 0 0 0 1 0 2 1 1 2 3 2 Linked Mk Avail	Tr orig
100 1 0 0 4 0 0 1 1 1 1 1 1 2 2 Linked Mk Avail	Tr orig
100 2 0 0 4 0 0 2 0 1 1 2 3 4 2 Linked Mk Avail	Tr orig
100 3 0 0 6 0 0 1 0 1 1 1 5 6 2 Linked Mk Avail	Tr orig
100 4 1 2 6 5 5 2 0 2 1 2 2 4 2 Linked Mk Avail	Tr orig
100 5 1 2 0 0 0 1 0 2 1 2 2 4 2 Linked Mk Avail	Tr orig
100 6 3 4 0 0 0 1 0 2 1 2 5 4 2 Linked Mk Avail	Tr orig
101 1 0 0 3 0 0 1 1 1 1 1 1 2 2 Linked Mk Avail	Tr orig
101 2 0 0 3 0 0 2 0 1 1 1 3 4 2 Linked Mk Avail	Tr orig
101 3 1 2 0 4 4 1 0 2 1 1 1 4 2 Linked Mk Avail	Tr orig
101 4 1 2 0 0 0 1 0 2 1 1 1 4 2 Linked Mk Avail	Tr orig
102 1 0 0 4 0 0 1 1 1 1 1 1 2 2 Linked Mk Avail	Tr orig
102 2 0 0 4 0 0 2 0 1 1 1 3 4 2 Linked Mk Avail	Tr orig
102 3 0 0 6 0 0 1 0 1 1 2 5 6 2 Linked Mk Avail	Tr orig
102 4 1 2 6 5 5 2 0 2 1 1 2 3 2 Linked Mk Avail	Tr orig
102 5 1 2 0 0 0 1 0 2 1 1 1 3 2 Linked Mk Avail	Tr orig
102 6 3 4 0 0 0 1 0 2 1 1 2 5 2 Linked Mk Avail	Tr orig
103 1 0 0 3 0 0 1 1 1 1 2 2 1 2 Linked Mk Avail	Tr orig
103 2 0 0 3 0 0 2 0 1 1 1 3 4 2 Linked Mk Avail	Tr orig
103 3 1 2 0 4 4 1 0 2 1 2 4 1 2 Linked Mk Avail	Tr orig
103 4 1 2 0 0 0 1 0 2 1 1 2 4 2 Linked Mk Avail	Tr orig
104 1 0 0 4 0 0 1 1 1 1 1 1 2 2 Linked Mk Avail	Tr orig
104 2 0 0 4 0 0 2 0 1 1 1 3 4 2 Linked Mk Avail	Tr orig
104 3 0 0 6 0 0 1 0 1 1 1 5 6 2 Linked Mk Avail	Tr orig
104 4 1 2 6 5 5 2 0 2 1 1 2 3 2 Linked Mk Avail	Tr orig
104 5 1 2 0 0 0 1 0 2 1 1 1 3 2 Linked Mk Avail	Tr orig
104 6 3 4 0 0 0 1 0 2 1 1 3 6 2 Linked Mk Avail	Tr orig
105 1 0 0 3 0 0 1 1 1 1 1 1 2 2 Linked Mk Avail	Tr orig
105 2 0 0 3 0 0 2 0 1 1 1 3 4 2 Linked Mk Avail	Tr orig
105 3 1 2 0 4 4 1 0 2 1 1 1 3 2 Linked Mk Avail	Tr orig
105 4 1 2 0 0 0 1 0 2 1 1 1 3 2 Linked Mk Avail	Tr orig
106 1 0 0 4 0 0 1 1 1 1 1 1 2 2 Linked Mk Avail	Tr orig
106 2 0 0 4 0 0 2 0 1 1 1 3 4 2 Linked Mk Avail	Tr orig
106 3 0 0 6 0 0 1 0 1 1 1 5 6 2 Linked Mk Avail	Tr orig
106 4 1 2 6 5 5 2 0 2 1 1 2 4 2 Linked Mk Avail	Tr orig
106 5 1 2 0 0 0 1 0 2 1 1 1 4 2 Linked Mk Avail	Tr orig
106 6 3 4 0 0 0 1 0 2 1 1 2 6 2 Linked Mk Avail	Tr orig
107 1 0 0 3 0 0 1 1 1 1 1 1 2 2 Linked Mk Avail	Tr orig
107 2 0 0 3 0 0 2 0 1 1 1 3 4 2 Linked Mk Avail	Tr orig
107 3 1 2 0 4 4 1 0 2 1 1 2 4 2 Linked Mk Avail	Tr orig
107 4 1 2 0 0 0 1 0 2 1 1 1 4 2 Linked Mk Avail	Tr orig
108 1 0 0 4 0 0 1 1 1 1 2 2 1 2 Linked Mk Avail	Tr orig
108 2 0 0 4 0 0 2 0 1 1 1 3 4 2 Linked Mk Avail	Tr orig
108 3 0 0 6 0 0 1 0 1 1 1 5 6 2 Linked Mk Avail	Tr orig
108 4 1 2 6 5 5 2 0 2 1 2 3 1 2 Linked Mk Avail	Tr orig
108 5 1 2 0 0 0 1 0 2 1 2 3 1 2 Linked Mk Avail	Tr orig
108 6 3 4 0 0 0 1 0 2 1 2 6 1 2 Linked Mk Avail	Tr orig
109 1 0 0 3 0 0 1 1 1 1 1 1 2 2 Linked Mk Avail	Tr orig
109 2 0 0 3 0 0 2 0 1 1 1 3 4 2 Linked Mk Avail	Tr orig
109 3 1 2 0 4 4 1 0 2 1 1 1 4 2 Linked Mk Avail	Tr orig
109 4 1 2 0 0 0 1 0 2 1 1 2 4 2 Linked Mk Avail	Tr orig
110 1 0 0 4 0 0 1 1 1 1 2 1 2 2 Linked Mk Avail	Tr orig
110 2 0 0 4 0 0 2 0 1 1 1 3 4 2 Linked Mk Avail	Tr orig
110 3 0 0 6 0 0 1 0 1 1 1 5 6 2 Linked Mk Avail	Tr orig
110 4 1 2 6 5 5 2 0 2 1 2 3 2 2 Linked Mk Avail	Tr orig
110 5 1 2 0 0 0 1 0 2 1 2 4 2 2 Linked Mk Avail	Tr orig
110 6 3 4 0 0 0 1 0 2 1 2 6 2 2 Linked Mk Avail	Tr orig
111 1 0 0 3 0 0 1 1 1 2 2 1 2 2 Linked Mk Avail	Tr orig
111 2 0 0 3 0 0 2 0 1 1 1 3 4 2 Linked Mk Avail	Tr orig
111 3 1 2 0 4 4 1 0 2 1 2 4 1 2 Linked Mk Avail	Tr orig
111 4 1 2 0 0 0 1 0 2 1 2 3 1 2 Linked Mk Avail	Tr orig
112 1 0 0 4 0 0 1 1 1 1 1 1 2 2 Linked Mk Avail	Tr orig
112 2 0 0 4 0 0 2 0 1 1 2 3 4 2 Linked Mk Avail	Tr orig
112 3 0 0 6 0 0 1 0 1 1 1 5 6 2 Linked Mk Avail	Tr orig
112 4 1 2 6 5 5 2 0 2 1 2 2 4 2 Linked Mk Avail	Tr orig
112 5 1 2 0 0 0 1 0 2 1 2 2 4 2 Linked Mk Avail	Tr orig
112 6 3 4 0 0 0 1 0 2 1 2 6 4 2 Linked Mk Avail	Tr orig
113 1 0 0 3 0 0 1 1 1 1 2 2 1 2 Linked Mk Avail	Tr orig
113 2 0 0 3 0 0 2 0 1 1 2 3 4 2 Linked Mk Avail	Tr orig
113 3 1 2 0 4 4 1 0 2 2 2 1 4 2 Linked Mk Avail	Tr orig
113 4 1 2 0 0 0 1 0 2 2 2 1 4 2 Linked Mk Avail	Tr orig
114 1 0 0 4 0 0 1 1 1 1 2 2 1 2 Linked Mk Avail	Tr orig
114 2 0 0 4 0 0 2 0 1 1 2 4 3 2 Linked Mk Avail	Tr orig
114 3 0 0 6 0 0 1 0 1 1 1 5 6 2 Linked Mk Avail	Tr orig
114 4 1 2 6 5 5 2 0 2 2 2 1 3 2 Linked Mk Avail	Tr orig
114 5 1 2 0 0 0 1 0 2 1 2 2 3 2 Linked Mk Avail	Tr orig
114 6 3 4 0 0 0 1 0 2 1 2 6 1 2 Linked Mk Avail	Tr orig
115 1 0 0 3 0 0 1 1 1 1 1 1 2 2 Linked Mk Avail	Tr orig
115 2 0 0 3 0 0 2 0 1 1 2 3 4 2 Linked Mk Avail	Tr orig
115 3 1 2 0 4 4 1 0 2 1 1 2 3 2 Linked Mk Avail	Tr orig
115 4 1 2 0 0 0 1 0 2 1 2 2 4 2 Linked Mk Avail	Tr orig
116 1 0 0 4 0 0 1 1 1 1 1 1 2 2 Linked Mk Avail	Tr orig
116 2 0 0 4 0 0 2 0 1 1 1 3 4 2 Linked Mk Avail	Tr orig
116 3 0 0 6 0 0 1 0 1 1 1 5 6 2 Linked Mk Avail	Tr orig
116 4 1 2 6 5 5 2 0 2 1 1 1 4 2 Linked Mk Avail	Tr orig
116 5 1 2 0 0 0 1 0 2 1 1 2 3 2 Linked Mk Avail	Tr orig
116 6 3 4 0 0 0 1 0 2 1 1 4 6 2 Linked Mk Avail	Tr orig
117 1 0 0 3 0 0 1 1 1 1 1 1 2 2 Linked Mk Avail	Tr orig
117 2 0 0 3 0 0 2 0 1 1 2 4 3 2 Linked Mk Avail	Tr orig
117 3 1 2 0 4 4 1 0 2 1 1 2 4 2 Linked Mk Avail	Tr orig
117 4 1 2 0 0 0 1 0 2 1 1 2 4 2 Linked Mk Avail	Tr orig
118 1 0 0 4 0 0 1 1 1 1 2 1 2 2 Linked Mk Avail	Tr orig
118 2 0 0 4 0 0 2 0 1 1 2 3 4 2 Linked Mk Avail	Tr orig
118 3 0 0 6 0 0 1 0 1 1 2 6 5 2 Linked Mk Avail	Tr orig
118 4 1 2 6 5 5 2 0 2 1 2 3 2 2 Linked Mk Avail	Tr orig
118 5 1 2 0 0 0 1 0 2 2 2 2 4 2 Linked Mk Avail	Tr orig
118 6 3 4 0 0 0 1 0 2 1 2 6 2 2 Linked Mk Avail	Tr orig
119 1 0 0 3 0 0 1 1 1 1 1 1 2 2 Linked Mk Avail	Tr orig
119 2 0 0 3 0 0 2 0 1 1 2 4 3 2 Linked Mk Avail	Tr orig
119 3 1 2 0 4 4 1 0 2 1 2 1 3 2 Linked Mk Avail	Tr orig
119 4 1 2 0 0 0 1 0 2 1 1 2 4 2 Linked Mk Avail	Tr orig
120 1 0 0 4 0 0 1 1 1 1 2 2 1 2 Linked Mk Avail	Tr orig
120 2 0 0 4 0 0 2 0 1 1 1 3 4 2 Linked Mk Avail	Tr orig
120 3 0 0 6 0 0 1 0 1 1 1 5 6 2 Linked Mk Avail	Tr orig
120 4 1 2 6 5 5 2 0 2 1 1 2 4 2 Linked Mk Avail	Tr orig
120 5 1 2 0 0 0 1 0 2 1 2 3 1 2 Linked Mk Avail	Tr orig
120 6 3 4 0 0 0 1 0 2 1 1 4 5 2 Linked Mk Avail	Tr orig
121 1 0 0 3 0 0 1 1 1 1 1 1 2 2 Linked Mk Avail	Tr orig
121 2 0 0 3 0 0 2 0 1 1 2 3 4 2 Linked Mk Avail	Tr orig
121 3 1 2 0 4 4 1 0 2 1 2 2 4 2 Linked Mk Avail	Tr orig
121 4 1 2 0 0 0 1 0 2 1 1 2 3 2 Linked Mk Avail	Tr orig
122 1 0 0 4 0 0 1 1 1 1 1 1 2 2 Linked Mk Avail	Tr orig
122 2 0 0 4 0 0 2 0 1 1 1 3 4 2 Linked Mk Avail	Tr orig
122 3 0 0 6 0 0 1 0 1 1 1 5 6 2 Linked Mk Avail	Tr orig
122 4 1 2 6 5 5 2 0 2 1 1 2 3 2 Linked Mk Avail	Tr orig
122 5 1 2 0 0 0 1 0 2 1 1 2 4 2 Linked Mk Avail	Tr orig
122 6 3 4 0 0 0 1 0 2 1 1 3 5 2 Linked Mk Avail	Tr orig
123 1 0 0 3 0 0 1 1 1 1 1 1 2 2 Linked Mk Avail	Tr orig
123 2 0 0 3 0 0 2 0 1 2 2 3 4 2 Linked Mk Avail	Tr orig
123 3 1 2 0 4 4 1 0 2 1 2 1 3 2 Linked Mk Avail	Tr orig
123 4 1 2 0 0 0 1 0 2 1 2 1 3 2 Linked Mk Avail	Tr orig
124 1 0 0 4 0 0 1 1 1 1 2 1 2 2 Linked Mk Avail	Tr orig
124 2 0 0 4 0 0 2 0 1 1 1 3 4 2 Linked Mk Avail	Tr orig
124 3 0 0 6 0 0 1 0 1 1 1 5 6 2 Linked Mk Avail	Tr orig
124 4 1 2 6 5 5 2 0 2 1 2 3 2 2 Linked Mk Avail	Tr orig
124 5 1 2 0 0 0 1 0 2 1 2 4 2 2 Linked Mk Avail	Tr orig
124 6 3 4 0 0 0 1 0 2 1 2 5 2 2 Linked Mk Avail	Tr orig
125 1 0 0 3 0 0 1 1 1 1 1 1 2 2 Linked Mk Avail	Tr orig
125 2 0 0 3 0 0 2 0 1 1 1 3 4 2 Linked Mk Avail	Tr orig
125 3 1 2 0 4 4 1 0 2 1 1 2 3 2 Linked Mk Avail	Tr orig
125 4 1 2 0 0 0 1 0 2 1 1 1 3 2 Linked Mk Avail	Tr orig
126 1 0 0 4 0 0 1 1 1 1 2 2 1 2 Linked Mk Avail	Tr orig
126 2 0 0 4 0 0 2 0 1 1 1 3 4 2 Linked Mk Avail	Tr orig
126 3 0 0 6 0 0 1 0 1 1 1 5 6 2 Linked Mk Avail	Tr orig
126 4 1 2 6 5 5 2 0 2 1 1 2 4 2 Linked Mk Avail	Tr orig
126 5 1 2 0 0 0 1 0 2 1 2 4 1 2 Linked Mk Avail	Tr orig
126 6 3 4 0 0 0 1 0 2 1 1 2 5 2 Linked Mk Avail	Tr orig
127 1 0 0 3 0 0 1 1 1 1 1 1 2 2 Linked Mk Avail	Tr orig
127 2 0 0 3 0 0 2 0 1 1 2 3 4 2 Linked Mk Avail	Tr orig
127 3 1 2 0 4 4 1 0 2 1 2 1 4 2 Linked Mk Avail	Tr orig
127 4 1 2 0 0 0 1 0 2 1 1 1 3 2 Linked Mk Avail	Tr orig
128 1 0 0 4 0 0 1 1 1 1 2 1 2 2 Linked Mk Avail	Tr orig
128 2 0 0 4 0 0 2 0 1 1 1 3 4 2 Linked Mk Avail	Tr orig
128 3 0 0 6 0 0 1 0 1 1 2 6 5 2 Linked Mk Avail	Tr orig
128 4 1 2 6 5 5 2 0 2 1 1 1 3 2 Linked Mk Avail	Tr orig
128 5 1 2 0 0 0 1 0 2 1 1 1 4 2 Linked Mk Avail	Tr orig
128 6 3 4 0 0 0 1 0 2 1 1 3 6 2 Linked Mk Avail	Tr orig
129 1 0 0 3 0 0 1 1 1 1 1 1 2 2 Linked Mk Avail	Tr orig
129 2 0 0 3 0 0 2 0 1 2 2 3 4 2 Linked Mk Avail	Tr orig
129 3 1 2 0 4 4 1 0 2 1 2 2 3 2 Linked Mk Avail	Tr orig
129 4 1 2 0 0 0 1 0 2 1 2 2 3 2 Linked Mk Avail	Tr orig
130 1 0 0 4 0 0 1 1 1 1 1 1 2 2 Linked Mk Avail	Tr orig
130 2 0 0 4 0 0 2 0 1 1 2 4 3 2 Linked Mk Avail	Tr orig
130 3 0 0 6 0 0 1 0 1 1 1 5 6 2 Linked Mk Avail	Tr orig
130 4 1 2 6 5 5 2 0 2 1 2 1 3 2 Linked Mk Avail	Tr orig
130 5 1 2 0 0 0 1 0 2 1 1 1 4 2 Linked Mk Avail	Tr orig
130 6 3 4 0 0 0 1 0 2 1 2 5 3 2 Linked Mk Avail	Tr orig
131 1 0 0 3 0 0 1 1 1 2 2 1 2 2 Linked Mk Avail	Tr orig
131 2 0 0 3 0 0 2 0 1 1 1 3 4 2 Linked Mk Avail	Tr orig
131 3 1 2 0 4 4 1 0 2 1 2 4 1 2 Linked Mk Avail	Tr orig
131 4 1 2 0 0 0 1 0 2 1 2 4 2 2 Linked Mk Avail	Tr orig
132 1 0 0 4 0 0 1 1 1 1 2 2 1 2 Linked Mk Avail	Tr orig
132 2 0 0 4 0 0 2 0 1 1 1 3 4 2 Linked Mk Avail	Tr orig
132 3 0 0 6 0 0 1 0 1 1 2 5 6 2 Linked Mk Avail	Tr orig
132 4 1 2 6 5 5 2 0 2 1 2 3 1 2 Linked Mk Avail	Tr orig
132 5 1 2 0 0 0 1 0 2 1 1 2 3 2 Linked Mk Avail	Tr orig
132 6 3 4 0 0 0 1 0 2 1 2 5 1 2 Linked Mk Avail	Tr orig
133 1 0 0 3 0 0 1 1 1 1 1 1 2 2 Linked Mk Avail	Tr orig
133 2 0 0 3 0 0 2 0 1 1 1 3 4 2 Linked Mk Avail	Tr orig
133 3 1 2 0 4 4 1 0 2 1 1 1 3 2 Linked Mk Avail	Tr orig
133 4 1 2 0 0 0 1 0 2 1 1 2 3 2 Linked Mk Avail	Tr orig
134 1 0 0 4 0 0 1 1 1 1 1 1 2 2 Linked Mk Avail	Tr orig
134 2 0 0 4 0 0 2 0 1 1 1 3 4 2 Linked Mk Avail	Tr orig
134 3 0 0 6 0 0 1 0 1 1 1 5 6 2 Linked Mk Avail	Tr orig
134 4 1 2 6 5 5 2 0 2 1 1 1 3 2 Linked Mk Avail	Tr orig
134 5 1 2 0 0 0 1 0 2 1 1 1 4 2 Linked Mk Avail	Tr orig
134 6 3 4 0 0 0 1 0 2 1 1 1 6 2 Linked Mk Avail	Tr orig
135 1 0 0 3 0 0 1 1 1 1 2 1 2 2 Linked Mk Avail	Tr orig
135 2 0 0 3 0 0 2 0 1 1 1 3 4 2 Linked Mk Avail	Tr orig
135 3 1 2 0 4 4 1 0 2 1 2 3 2 2 Linked Mk Avail	Tr orig
135 4 1 2 0 0 0 1 0 2 1 2 3 2 2 Linked Mk Avail	Tr orig
136 1 0 0 4 0 0 1 1 1 1 1 1 2 2 Linked Mk Avail	Tr orig
136 2 0 0 4 0 0 2 0 1 1 2 4 3 2 Linked Mk Avail	Tr orig
136 3 0 0 6 0 0 1 0 1 1 2 6 5 2 Linked Mk Avail	Tr orig
136 4 1 2 6 5 5 2 0 2 1 2 1 3 2 Linked Mk Avail	Tr orig
136 5 1 2 0 0 0 1 0 2 1 1 1 4 2 Linked Mk Avail	Tr orig
136 6 3 4 0 0 0 1 0 2 2 2 3 5 2 Linked Mk Avail	Tr orig
137 1 0 0 3 0 0 1 1 1 1 1 1 2 2 Linked Mk Avail	Tr orig
137 2 0 0 3 0 0 2 0 1 1 1 3 4 2 Linked Mk Avail	Tr orig
137 3 1 2 0 4 4 1 0 2 1 1 2 3 2 Linked Mk Avail	Tr orig
137 4 1 2 0 0 0 1 0 2 1 1 1 4 2 Linked Mk Avail	Tr orig
138 1 0 0 4 0 0 1 1 1 2 2 1 2 2 Linked Mk Avail	Tr orig
138 2 0 0 4 0 0 2 0 1 2 2 3 4 2 Linked Mk Avail	Tr orig
138 3 0 0 6 0 0 1 0 1 1 1 5 6 2 Linked Mk Avail	Tr orig
138 4 1 2 6 5 5 2 0 2 2 2 2 3 2 Linked Mk Avail	Tr orig
138 5 1 2 0 0 0 1 0 2 2 2 2 4 2 Linked Mk Avail	Tr orig
138 6 3 4 0 0 0 1 0 2 1 2 5 3 2 Linked Mk Avail	Tr orig
139 1 0 0 3 0 0 1 1 1 1 1 1 2 2 Linked Mk Avail	Tr orig
139 2 0 0 3 0 0 2 0 1 1 1 3 4 2 Linked Mk Avail	Tr orig
139 3 1 2 0 4 4 1 0 2 1 1 1 4 2 Linked Mk Avail	Tr orig
139 4 1 2 0 0 0 1 0 2 1 1 1 3 2 Linked Mk Avail	Tr orig
140 1 0 0 4 0 0 1 1 1 1 1 1 2 2 Linked Mk Avail	Tr orig
140 2 0 0 4 0 0 2 0 1 1 1 3 4 2 Linked Mk Avail	Tr orig
140 3 0 0 6 0 0 1 0 1 1 2 6 5 2 Linked Mk Avail	Tr orig
140 4 1 2 6 5 5 2 0 2 1 1 1 3 2 Linked Mk Avail	Tr orig
140 5 1 2 0 0 0 1 0 2 1 1 1 3 2 Linked Mk Avail	Tr orig
140 6 3 4 0 0 0 1 0 2 1 2 1 5 2 Linked Mk Avail	Tr orig
141 1 0 0 3 0 0 1 1 1 1 2 1 2 2 Linked Mk Avail	Tr orig
141 2 0 0 3 0 0 2 0 1 1 2 3 4 2 Linked Mk Avail	Tr orig
141 3 1 2 0 4 4 1 0 2 2 2 2 4 2 Linked Mk Avail	Tr orig
141 4 1 2 0 0 0 1 0 2 2 2 2 4 2 Linked Mk Avail	Tr orig
142 1 0 0 4 0 0 1 1 1 1 1 1 2 2 Linked Mk Avail	Tr orig
142 2 0 0 4 0 0 2 0 1 1 1 3 4 2 Linked Mk Avail	Tr orig
142 3 0 0 6 0 0 1 0 1 1 1 5 6 2 Linked Mk Avail	Tr orig
142 4 1 2 6 5 5 2 0 2 1 1 2 4 2 Linked Mk Avail	Tr orig
142 5 1 2 0 0 0 1 0 2 1 1 2 3 2 Linked Mk Avail	Tr orig
142 6 3 4 0 0 0 1 0 2 1 1 2 6 2 Linked Mk Avail	Tr orig
143 1 0 0 3 0 0 1 1 1 2 2 1 2 2 Linked Mk Avail	Tr orig
143 2 0 0 3 0 0 2 0 1 1 1 3 4 2 Linked Mk Avail	Tr orig
143 3 1 2 0 4 4 1 0 2 1 2 4 2 2 Linked Mk Avail	Tr orig
143 4 1 2 0 0 0 1 0 2 1 2 3 2 2 Linked Mk Avail	Tr orig
144 1 0 0 4 0 0 1 1 1 1 2 1 2 2 Linked Mk Avail	Tr orig
144 2 0 0 4 0 0 2 0 1 1 2 3 4 2 Linked Mk Avail	Tr orig
144 3 0 0 6 0 0 1 0 1 1 1 5 6 2 Linked Mk Avail	Tr orig
144 4 1 2 6 5 5 2 0 2 1 1 1 3 2 Linked Mk Avail	Tr orig
144 5 1 2 0 0 0 1 0 2 2 2 2 4 2 Linked Mk Avail	Tr orig
144 6 3 4 0 0 0 1 0 2 1 1 1 5 2 Linked Mk Avail	Tr orig
145 1 0 0 3 0 0 1 1 1 1 2 2 1 2 Linked Mk Avail	Tr orig
145 2 0 0 3 0 0 2 0 1 1 1 3 4 2 Linked Mk Avail	Tr orig
145 3 1 2 0 4 4 1 0 2 1 2 3 1 2 Linked Mk Avail	Tr orig
145 4 1 2 0 0 0 1 0 2 1 2 4 1 2 Linked Mk Avail	Tr orig
146 1 0 0 4 0 0 1 1 1 1 1 1 2 2 Linked Mk Avail	Tr orig
146 2 0 0 4 0 0 2 0 1 1 1 3 4 2 Linked Mk Avail	Tr orig
146 3 0 0 6 0 0 1 0 1 1 2 5 6 2 Linked Mk Avail	Tr orig
146 4 1 2 6 5 5 2 0 2 1 1 1 4 2 Linked Mk Avail	Tr orig
146 5 1 2 0 0 0 1 0 2 1 1 2 4 2 Linked Mk Avail	Tr orig
146 6 3 4 0 0 0 1 0 2 1 2 4 6 2 Linked Mk Avail	Tr orig
147 1 0 0 3 0 0 1 1 1 1 1 1 2 2 Linked Mk Avail	Tr orig
147 2 0 0 3 0 0 2 0 1 1 2 4 3 2 Linked Mk Avail	Tr orig
147 3 1 2 0 4 4 1 0 2 1 2 2 3 2 Linked Mk Avail	Tr orig
147 4 1 2 0 0 0 1 0 2 1 2 2 3 2 Linked Mk Avail	Tr orig
148 1 0 0 4 0 0 1 1 1 1 2 1 2 2 Linked Mk Avail	Tr orig
148 2 0 0 4 0 0 2 0 1 1 1 3 4 2 Linked Mk Avail	Tr orig
148 3 0 0 6 0 0 1 0 1 1 1 5 6 2 Linked Mk Avail	Tr orig
148 4 1 2 6 5 5 2 0 2 1 2 4 2 2 Linked Mk Avail	Tr orig
148 5 1 2 0 0 0 1 0 2 1 2 4 2 2 Linked Mk Avail	Tr orig
148 6 3 4 0 0 0 1 0 2 1 2 6 2 2 Linked Mk Avail	Tr orig
149 1 0 0 3 0 0 1 1 1 1 2 1 2 2 Linked Mk Avail	Tr orig
149 2 0 0 3 0 0 2 0 1 1 2 4 3 2 Linked Mk Avail	Tr orig
149 3 1 2 0 4 4 1 0 2 1 2 1 3 2 Linked Mk Avail	Tr orig
149 4 1 2 0 0 0 1 0 2 1 2 4 2 2 Linked Mk Avail	Tr orig
150 1 0 0 4 0 0 1 1 1 1 1 1 2 2 Linked Mk Avail	Tr orig
150 2 0 0 4 0 0 2 0 1 1 2 4 3 2 Linked Mk Avail	Tr orig
150 3 0 0 6 0 0 1 0 1 1 2 5 6 2 Linked Mk Avail	Tr orig
150 4 1 2 6 5 5 2 0 2 1 2 1 3 2 Linked Mk Avail	Tr orig
150 5 1 2 0 0 0 1 0 2 1 2 1 3 2 Linked Mk Avail	Tr orig
150 6 3 4 0 0 0 1 0 2 1 1 1 5 2 Linked Mk Avail	Tr orig
151 1 0 0 3 0 0 1 1 1 1 1 1 2 2 Linked Mk Avail	Tr orig
151 2 0 0 3 0 0 2 0 1 1 1 3 4 2 Linked Mk Avail	Tr orig
151 3 1 2 0 4 4 1 0 2 1 1 2 3 2 Linked Mk Avail	Tr orig
151 4 1 2 0 0 0 1 0 2 1 1 2 3 2 Linked Mk Avail	Tr orig
152 1 0 0 4 0 0 1 1 1 1 2 2 1 2 Linked Mk Avail	Tr orig
152 2 0 0 4 0 0 2 0 1 1 1 3 4 2 Linked Mk Avail	Tr orig
152 3 0 0 6 0 0 1 0 1 1 1 5 6 2 Linked Mk Avail	Tr orig
152 4 1 2 6 5 5 2 0 2 1 2 4 1 2 Linked Mk Avail	Tr orig
152 5 1 2 0 0 0 1 0 2 1 1 2 4 2 Linked Mk Avail	Tr orig
152 6 3 4 0 0 0 1 0 2 1 1 4 5 2 Linked Mk Avail	Tr orig
153 1 0 0 3 0 0 1 1 1 1 1 1 2 2 Linked Mk Avail	Tr orig
153 2 0 0 3 0 0 2 0 1 1 2 3 4 2 Linked Mk Avail	Tr orig
153 3 1 2 0 4 4 1 0 2 1 2 2 4 2 Linked Mk Avail	Tr orig
153 4 1 2 0 0 0 1 0 2 1 2 1 4 2 Linked Mk Avail	Tr orig
154 1 0 0 4 0 0 1 1 1 1 1 1 2 2 Linked Mk Avail	Tr orig
154 2 0 0 4 0 0 2 0 1 1 2 3 4 2 Linked Mk Avail	Tr orig
154 3 0 0 6 0 0 1 0 1 1 1 5 6 2 Linked Mk Avail	Tr orig
154 4 1 2 6 5 5 2 0 2 1 2 1 4 2 Linked Mk Avail	Tr orig
154 5 1 2 0 0 0 1 0 2 1 1 2 3 2 Linked Mk Avail	Tr orig
154 6 3 4 0 0 0 1 0 2 1 2 5 4 2 Linked Mk Avail	Tr orig
155 1 0 0 3 0 0 1 1 1 1 1 1 2 2 Linked Mk Avail	Tr orig
155 2 0 0 3 0 0 2 0 1 1 2 3 4 2 Linked Mk Avail	Tr orig
155 3 1 2 0 4 4 1 0 2 1 1 2 3 2 Linked Mk Avail	Tr orig
155 4 1 2 0 0 0 1 0 2 1 2 1 4 2 Linked Mk Avail	Tr orig
156 1 0 0 4 0 0 1 1 1 1 1 1 2 2 Linked Mk Avail	Tr orig
156 2 0 0 4 0 0 2 0 1 1 2 3 4 2 Linked Mk Avail	Tr orig
156 3 0 0 6 0 0 1 0 1 1 1 5 6 2 Linked Mk Avail	Tr orig
156 4 1 2 6 5 5 2 0 2 1 1 2 3 2 Linked Mk Avail	Tr orig
156 5 1 2 0 0 0 1 0 2 1 1 2 3 2 Linked Mk Avail	Tr orig
156 6 3 4 0 0 0 1 0 2 1 1 2 5 2 Linked Mk Avail	Tr orig
157 1 0 0 3 0 0 1 1 1 1 1 1 2 2 Linked Mk Avail	Tr orig
157 2 0 0 3 0 0 2 0 1 1 1 3 4 2 Linked Mk Avail	Tr orig
157 3 1 2 0 4 4 1 0 2 1 1 2 3 2 Linked Mk Avail	Tr orig
157 4 1 2 0 0 0 1 0 2 1 1 2 3 2 Linked Mk Avail	Tr orig
158 1 0 0 4 0 0 1 1 1 2 2 1 2 2 Linked Mk Avail	Tr orig
158 2 0 0 4 0 0 2 0 1 1 1 3 4 2 Linked Mk Avail	Tr orig
158 3 0 0 6 0 0 1 0 1 1 1 5 6 2 Linked Mk Avail	Tr orig
158 4 1 2 6 5 5 2 0 2 1 2 4 2 2 Linked Mk Avail	Tr orig
158 5 1 2 0 0 0 1 0 2 1 2 3 1 2 Linked Mk Avail	Tr orig
158 6 3 4 0 0 0 1 0 2 1 2 6 2 2 Linked Mk Avail	Tr orig
159 1 0 0 3 0 0 1 1 1 1 1 1 2 2 Linked Mk Avail	Tr orig
159 2 0 0 3 0 0 2 0 1 1 1 3 4 2 Linked Mk Avail	Tr orig
159 3 1 2 0 4 4 1 0 2 1 1 2 4 2 Linked Mk Avail	Tr orig
159 4 1 2 0 0 0 1 0 2 1 1 2 3 2 Linked Mk Avail	Tr orig
160 1 0 0 4 0 0 1 1 1 2 2 1 2 2 Linked Mk Avail	Tr orig
160 2 0 0 4 0 0 2 0 1 1 2 4 3 2 Linked Mk Avail	Tr orig
160 3 0 0 6 0 0 1 0 1 1 2 6 5 2 Linked Mk Avail	Tr orig
160 4 1 2 6 5 5 2 0 2 2 2 2 3 2 Linked Mk Avail	Tr orig
160 5 1 2 0 0 0 1 0 2 2 2 1 3 2 Linked Mk Avail	Tr orig
160 6 3 4 0 0 0 1 0 2 1 2 6 3 2 Linked Mk Avail	Tr orig
161 1 0 0 3 0 0 1 1 1 1 1 1 2 2 Linked Mk Avail	Tr orig
161 2 0 0 3 0 0 2 0 1 1 2 4 3 2 Linked Mk Avail	Tr orig
161 3 1 2 0 4 4 1 0 2 1 1 2 4 2 Linked Mk Avail	Tr orig
161 4 1 2 0 0 0 1 0 2 1 2 2 3 2 Linked Mk Avail	Tr orig
162 1 0 0 4 0 0 1 1 1 1 1 1 2 2 Linked Mk Avail	Tr orig
162 2 0 0 4 0 0 2 0 1 1 1 3 4 2 Linked Mk Avail	Tr orig
162 3 0 0 6 0 0 1 0 1 1 1 5 6 2 Linked Mk Avail	Tr orig
162 4 1 2 6 5 5 2 0 2 1 1 2 3 2 Linked Mk Avail	Tr orig
162 5 1 2 0 0 0 1 0 2 1 1 2 3 2 Linked Mk Avail	Tr orig
162 6 3 4 0 0 0 1 0 2 1 1 2 5 2 Linked Mk Avail	Tr orig
163 1 0 0 3 0 0 1 1 1 1 1 1 2 2 Linked Mk Avail	Tr orig
163 2 0 0 3 0 0 2 0 1 1 1 3 4 2 Linked Mk Avail	Tr orig
163 3 1 2 0 4 4 1 0 2 1 1 2 4 2 Linked Mk Avail	Tr orig
163 4 1 2 0 0 0 1 0 2 1 1 2 4 2 Linked Mk Avail	Tr orig
164 1 0 0 4 0 0 1 1 1 1 1 1 2 2 Linked Mk Avail	Tr orig
164 2 0 0 4 0 0 2 0 1 1 1 3 4 2 Linked Mk Avail	Tr orig
164 3 0 0 6 0 0 1 0 1 1 1 5 6 2 Linked Mk Avail	Tr orig
164 4 1 2 6 5 5 2 0 2 1 1 1 3 2 Linked Mk Avail	Tr orig
164 5 1 2 0 0 0 1 0 2 1 1 2 4 2 Linked Mk Avail	Tr orig
164 6 3 4 0 0 0 1 0 2 1 1 3 6 2 Linked Mk Avail	Tr orig
165 1 0 0 3 0 0 1 1 1 1 2 1 2 2 Linked Mk Avail	Tr orig
165 2 0 0 3 0 0 2 0 1 1 2 3 4 2 Linked Mk Avail	Tr orig
165 3 1 2 0 4 4 1 0 2 2 2 2 4 2 Linked Mk Avail	Tr orig
165 4 1 2 0 0 0 1 0 2 1 2 3 2 2 Linked Mk Avail	Tr orig
166 1 0 0 4 0 0 1 1 1 1 1 1 2 2 Linked Mk Avail	Tr orig
166 2 0 0 4 0 0 2 0 1 1 2 4 3 2 Linked Mk Avail	Tr orig
166 3 0 0 6 0 0 1 0 1 1 1 5 6 2 Linked Mk Avail	Tr orig
166 4 1 2 6 5 5 2 0 2 1 2 2 3 2 Linked Mk Avail	Tr orig
166 5 1 2 0 0 0 1 0 2 1 2 1 3 2 Linked Mk Avail	Tr orig
166 6 3 4 0 0 0 1 0 2 1 1 2 6 2 Linked Mk Avail	Tr orig
167 1 0 0 3 0 0 1 1 1 1 2 1 2 2 Linked Mk Avail	Tr orig
167 2 0 0 3 0 0 2 0 1 1 1 3 4 2 Linked Mk Avail	Tr orig
167 3 1 2 0 4 4 1 0 2 1 2 4 2 2 Linked Mk Avail	Tr orig
167 4 1 2 0 0 0 1 0 2 1 2 3 2 2 Linked Mk Avail	Tr orig
168 1 0 0 4 0 0 1 1 1 1 1 1 2 2 Linked Mk Avail	Tr orig
168 2 0 0 4 0 0 2 0 1 1 2 3 4 2 Linked Mk Avail	Tr orig
168 3 0 0 6 0 0 1 0 1 1 1 5 6 2 Linked Mk Avail	Tr orig
168 4 1 2 6 5 5 2 0 2 1 2 1 4 2 Linked Mk Avail	Tr orig
168 5 1 2 0 0 0 1 0 2 1 2 1 4 2 Linked Mk Avail	Tr orig
168 6 3 4 0 0 0 1 0 2 1 2 5 4 2 Linked Mk Avail	Tr orig
169 1 0 0 3 0 0 1 1 1 1 2 2 1 2 Linked Mk Avail	Tr orig
169 2 0 0 3 0 0 2 0 1 1 2 4 3 2 Linked Mk Avail	Tr orig
169 3 1 2 0 4 4 1 0 2 1 2 4 1 2 Linked Mk Avail	Tr orig
169 4 1 2 0 0 0 1 0 2 2 2 1 3 2 Linked Mk Avail	Tr orig
170 1 0 0 4 0 0 1 1 1 2 2 1 2 2 Linked Mk Avail	Tr orig
170 2 0 0 4 0 0 2 0 1 1 1 3 4 2 Linked Mk Avail	Tr orig
170 3 0 0 6 0 0 1 0 1 1 1 5 6 2 Linked Mk Avail	Tr orig
170 4 1 2 6 5 5 2 0 2 1 2 4 2 2 Linked Mk Avail	Tr orig
170 5 1 2 0 0 0 1 0 2 1 2 3 2 2 Linked Mk Avail	Tr orig
170 6 3 4 0 0 0 1 0 2 1 1 4 5 2 Linked Mk Avail	Tr orig
171 1 0 0 3 0 0 1 1 1 1 2 2 1 2 Linked Mk Avail	Tr orig
171 2 0 0 3 0 0 2 0 1 1 1 3 4 2 Linked Mk Avail	Tr orig
171 3 1 2 0 4 4 1 0 2 1 1 2 3 2 Linked Mk Avail	Tr orig
171 4 1 2 0 0 0 1 0 2 1 2 3 1 2 Linked Mk Avail	Tr orig
172 1 0 0 4 0 0 1 1 1 1 1 1 2 2 Linked Mk Avail	Tr orig
172 2 0 0 4 0 0 2 0 1 1 1 3 4 2 Linked Mk Avail	Tr orig
172 3 0 0 6 0 0 1 0 1 1 1 5 6 2 Linked Mk Avail	Tr orig
172 4 1 2 6 5 5 2 0 2 1 1 1 4 2 Linked Mk Avail	Tr orig
172 5 1 2 0 0 0 1 0 2 1 1 1 4 2 Linked Mk Avail	Tr orig
172 6 3 4 0 0 0 1 0 2 1 1 4 5 2 Linked Mk Avail	Tr orig
173 1 0 0 3 0 0 1 1 1 1 2 1 2 2 Linked Mk Avail	Tr orig
173 2 0 0 3 0 0 2 0 1 1 2 3 4 2 Linked Mk Avail	Tr orig
173 3 1 2 0 4 4 1 0 2 1 2 1 4 2 Linked Mk Avail	Tr orig
173 4 1 2 0 0 0 1 0 2 1 2 1 4 2 Linked Mk Avail	Tr orig
174 1 0 0 4 0 0 1 1 1 1 2 2 1 2 Linked Mk Avail	Tr orig
174 2 0 0 4 0 0 2 0 1 1 1 3 4 2 Linked Mk Avail	Tr orig
174 3 0 0 6 0 0 1 0 1 1 2 5 6 2 Linked Mk Avail	Tr orig
174 4 1 2 6 5 5 2 0 2 1 1 2 3 2 Linked Mk Avail	Tr orig
174 5 1 2 0 0 0 1 0 2 1 1 2 4 2 Linked Mk Avail	Tr orig
174 6 3 4 0 0 0 1 0 2 1 1 2 5 2 Linked Mk Avail	Tr orig
175 1 0 0 3 0 0 1 1 1 1 1 1 2 2 Linked Mk Avail	Tr orig
175 2 0 0 3 0 0 2 0 1 1 1 3 4 2 Linked Mk Avail	Tr orig
175 3 1 2 0 4 4 1 0 2 1 1 2 4 2 Linked Mk Avail	Tr orig
175 4 1 2 0 0 0 1 0 2 1 1 2 3 2 Linked Mk Avail	Tr orig
176 1 0 0 4 0 0 1 1 1 1 1 1 2 2 Linked Mk Avail	Tr orig
176 2 0 0 4 0 0 2 0 1 1 2 3 4 2 Linked Mk Avail	Tr orig
176 3 0 0 6 0 0 1 0 1 1 1 5 6 2 Linked Mk Avail	Tr orig
176 4 1 2 6 5 5 2 0 2 1 2 2 4 2 Linked Mk Avail	Tr orig
176 5 1 2 0 0 0 1 0 2 1 2 1 4 2 Linked Mk Avail	Tr orig
176 6 3 4 0 0 0 1 0 2 1 2 6 4 2 Linked Mk Avail	Tr orig
177 1 0 0 3 0 0 1 1 1 1 1 1 2 2 Linked Mk Avail	Tr orig
177 2 0 0 3 0 0 2 0 1 1 1 3 4 2 Linked Mk Avail	Tr orig
177 3 1 2 0 4 4 1 0 2 1 1 2 3 2 Linked Mk Avail	Tr orig
177 4 1 2 0 0 0 1 0 2 1 1 2 4 2 Linked Mk Avail	Tr orig
178 1 0 0 4 0 0 1 1 1 1 1 1 2 2 Linked Mk Avail	Tr orig
178 2 0 0 4 0 0 2 0 1 1 1 3 4 2 Linked Mk Avail	Tr orig
178 3 0 0 6 0 0 1 0 1 1 2 6 5 2 Linked Mk Avail	Tr orig
178 4 1 2 6 5 5 2 0 2 1 1 1 3 2 Linked Mk Avail	Tr orig
178 5 1 2 0 0 0 1 0 2 1 1 2 3 2 Linked Mk Avail	Tr orig
178 6 3 4 0 0 0 1 0 2 1 1 3 6 2 Linked Mk Avail	Tr orig
179 1 0 0 3 0 0 1 1 1 1 1 1 2 2 Linked Mk Avail	Tr orig
179 2 0 0 3 0 0 2 0 1 1 1 3 4 2 Linked Mk Avail	Tr orig
179 3 1 2 0 4 4 1 0 2 1 1 2 3 2 Linked Mk Avail	Tr orig
179 4 1 2 0 0 0 1 0 2 1 1 2 4 2 Linked Mk Avail	Tr orig
180 1 0 0 4 0 0 1 1 1 1 1 1 2 2 Linked Mk Avail	Tr orig
180 2 0 0 4 0 0 2 0 1 1 2 4 3 2 Linked Mk Avail	Tr orig
180 3 0 0 6 0 0 1 0 1 1 1 5 6 2 Linked Mk Avail	Tr orig
180 4 1 2 6 5 5 2 0 2 1 2 1 3 2 Linked Mk Avail	Tr orig
180 5 1 2 0 0 0 1 0 2 1 2 1 3 2 Linked Mk Avail	Tr orig
180 6 3 4 0 0 0 1 0 2 1 2 5 3 2 Linked Mk Avail	Tr orig
181 1 0 0 3 0 0 1 1 1 1 2 2 1 2 Linked Mk Avail	Tr orig
181 2 0 0 3 0 0 2 0 1 1 2 3 4 2 Linked Mk Avail	Tr orig
181 3 1 2 0 4 4 1 0 2 1 2 3 1 2 Linked Mk Avail	Tr orig
181 4 1 2 0 0 0 1 0 2 2 2 1 4 2 Linked Mk Avail	Tr orig
182 1 0 0 4 0 0 1 1 1 1 1 1 2 2 Linked Mk Avail	Tr orig
182 2 0 0 4 0 0 2 0 1 1 1 3 4 2 Linked Mk Avail	Tr orig
182 3 0 0 6 0 0 1 0 1 1 1 5 6 2 Linked Mk Avail	Tr orig
182 4 1 2 6 5 5 2 0 2 1 1 2 3 2 Linked Mk Avail	Tr orig
182 5 1 2 0 0 0 1 0 2 1 1 2 3 2 Linked Mk Avail	Tr orig
182 6 3 4 0 0 0 1 0 2 1 1 3 6 2 Linked Mk Avail	Tr orig
183 1 0 0 3 0 0 1 1 1 1 1 1 2 2 Linked Mk Avail	Tr orig
183 2 0 0 3 0 0 2 0 1 1 1 3 4 2 Linked Mk Avail	Tr orig
183 3 1 2 0 4 4 1 0 2 1 1 1 4 2 Linked Mk Avail	Tr orig
183 4 1 2 0 0 0 1 0 2 1 1 1 4 2 Linked Mk Avail	Tr orig
184 1 0 0 4 0 0 1 1 1 1 2 2 1 2 Linked Mk Avail	Tr orig
184 2 0 0 4 0 0 2 0 1 1 1 3 4 2 Linked Mk Avail	Tr orig
184 3 0 0 6 0 0 1 0 1 1 2 6 5 2 Linked Mk Avail	Tr orig
184 4 1 2 6 5 5 2 0 2 1 2 4 1 2 Linked Mk Avail	Tr orig
184 5 1 2 0 0 0 1 0 2 1 1 2 3 2 Linked Mk Avail	Tr orig
184 6 3 4 0 0 0 1 0 2 1 2 6 1 2 Linked Mk Avail	Tr orig
185 1 0 0 3 0 0 1 1 1 1 2 2 1 2 Linked Mk Avail	Tr orig
185 2 0 0 3 0 0 2 0 1 1 2 4 3 2 Linked Mk Avail	Tr orig
185 3 1 2 0 4 4 1 0 2 1 2 4 1 2 Linked Mk Avail	Tr orig
185 4 1 2 0 0 0 1 0 2 1 2 2 3 2 Linked Mk Avail	Tr orig
186 1 0 0 4 0 0 1 1 1 1 1 1 2 2 Linked Mk Avail	Tr orig
186 2 0 0 4 0 0 2 0 1 1 2 4 3 2 Linked Mk Avail	Tr orig
186 3 0 0 6 0 0 1 0 1 2 2 5 6 2 Linked Mk Avail	Tr orig
186 4 1 2 6 5 5 2 0 2 1 2 2 3 2 Linked Mk Avail	Tr orig
186 5 1 2 0 0 0 1 0 2 1 1 1 4 2 Linked Mk Avail	Tr orig
186 6 3 4 0 0 0 1 0 2 1 2 2 5 2 Linked Mk Avail	Tr orig
187 1 0 0 3 0 0 1 1 1 1 2 1 2 2 Linked Mk Avail	Tr orig
187 2 0 0 3 0 0 2 0 1 1 2 4 3 2 Linked Mk Avail	Tr orig
187 3 1 2 0 4 4 1 0 2 2 2 2 3 2 Linked Mk Avail	Tr orig
187 4 1 2 0 0 0 1 0 2 1 2 1 3 2 Linked Mk Avail	Tr orig
188 1 0 0 4 0 0 1 1 1 1 2 1 2 2 Linked Mk Avail	Tr orig
188 2 0 0 4 0 0 2 0 1 1 2 3 4 2 Linked Mk Avail	Tr orig
188 3 0 0 6 0 0 1 0 1 1 1 5 6 2 Linked Mk Avail	Tr orig
188 4 1 2 6 5 5 2 0 2 2 2 2 4 2 Linked Mk Avail	Tr orig
188 5 1 2 0 0 0 1 0 2 1 2 3 2 2 Linked Mk Avail	Tr orig
188 6 3 4 0 0 0 1 0 2 1 2 5 4 2 Linked Mk Avail	Tr orig
189 1 0 0 3 0 0 1 1 1 1 2 1 2 2 Linked Mk Avail	Tr orig
189 2 0 0 3 0 0 2 0 1 1 1 3 4 2 Linked Mk Avail	Tr orig
189 3 1 2 0 4 4 1 0 2 1 2 4 2 2 Linked Mk Avail	Tr orig
189 4 1 2 0 0 0 1 0 2 1 2 4 2 2 Linked Mk Avail	Tr orig
190 1 0 0 4 0 0 1 1 1 1 2 2 1 2 Linked Mk Avail	Tr orig
190 2 0 0 4 0 0 2 0 1 2 2 3 4 2 Linked Mk Avail	Tr orig
190 3 0 0 6 0 0 1 0 1 1 1 5 6 2 Linked Mk Avail	Tr orig
190 4 1 2 6 5 5 2 0 2 2 2 1 4 2 Linked Mk Avail	Tr orig
190 5 1 2 0 0 0 1 0 2 2 2 1 4 2 Linked Mk Avail	Tr orig
190 6 3 4 0 0 0 1 0 2 1 2 6 1 2 Linked Mk Avail	Tr orig
191 1 0 0 3 0 0 1 1 1 1 1 1 2 2 Linked Mk Avail	Tr orig
191 2 0 0 3 0 0 2 0 1 1 1 3 4 2 Linked Mk Avail	Tr orig
191 3 1 2 0 4 4 1 0 2 1 1 2 4 2 Linked Mk Avail	Tr orig
191 4 1 2 0 0 0 1 0 2 1 1 1 3 2 Linked Mk Avail	Tr orig
192 1 0 0 4 0 0 1 1 1 1 1 1 2 2 Linked Mk Avail	Tr orig
192 2 0 0 4 0 0 2 0 1 1 1 3 4 2 Linked Mk Avail	Tr orig
192 3 0 0 6 0 0 1 0 1 1 1 5 6 2 Linked Mk Avail	Tr orig
192 4 1 2 6 5 5 2 0 2 1 1 1 4 2 Linked Mk Avail	Tr orig
192 5 1 2 0 0 0 1 0 2 1 1 1 4 2 Linked Mk Avail	Tr orig
192 6 3 4 0 0 0 1 0 2 1 1 1 5 2 Linked Mk Avail	Tr orig
193 1 0 0 3 0 0 1 1 1 1 2 1 2 2 Linked Mk Avail	Tr orig
193 2 0 0 3 0 0 2 0 1 1 1 3 4 2 Linked Mk Avail	Tr orig
193 3 1 2 0 4 4 1 0 2 1 2 3 2 2 Linked Mk Avail	Tr orig
193 4 1 2 0 0 0 1 0 2 1 1 1 3 2 Linked Mk Avail	Tr orig
194 1 0 0 4 0 0 1 1 1 1 1 1 2 2 Linked Mk Avail	Tr orig
194 2 0 0 4 0 0 2 0 1 1 1 3 4 2 Linked Mk Avail	Tr orig
194 3 0 0 6 0 0 1 0 1 1 1 5 6 2 Linked Mk Avail	Tr orig
194 4 1 2 6 5 5 2 0 2 1 1 1 4 2 Linked Mk Avail	Tr orig
194 5 1 2 0 0 0 1 0 2 1 1 2 3 2 Linked Mk Avail	Tr orig
194 6 3 4 0 0 0 1 0 2 1 1 1 5 2 Linked Mk Avail	Tr orig
195 1 0 0 3 0 0 1 1 1 1 1 1 2 2 Linked Mk Avail	Tr orig
195 2 0 0 3 0 0 2 0 1 1 1 3 4 2 Linked Mk Avail	Tr orig
195 3 1 2 0 4 4 1 0 2 1 1 2 3 2 Linked Mk Avail	Tr orig
195 4 1 2 0 0 0 1 0 2 1 1 2 4 2 Linked Mk Avail	Tr orig
196 1 0 0 4 0 0 1 1 1 1 1 1 2 2 Linked Mk Avail	Tr orig
196 2 0 0 4 0 0 2 0 1 1 1 3 4 2 Linked Mk Avail	Tr orig
196 3 0 0 6 0 0 1 0 1 1 1 5 6 2 Linked Mk Avail	Tr orig
196 4 1 2 6 5 5 2 0 2 1 1 2 3 2 Linked Mk Avail	Tr orig
196 5 1 2 0 0 0 1 0 2 1 1 2 3 2 Linked Mk Avail	Tr orig
196 6 3 4 0 0 0 1 0 2 1 1 3 6 2 Linked Mk Avail	Tr orig
197 1 0 0 3 0 0 1 1 1 1 1 1 2 2 Linked Mk Avail	Tr orig
197 2 0 0 3 0 0 2 0 1 1 1 3 4 2 Linked Mk Avail	Tr orig
197 3 1 2 0 4 4 1 0 2 1 1 1 3 2 Linked Mk Avail	Tr orig
197 4 1 2 0 0 0 1 0 2 1 1 1 3 2 Linked Mk Avail	Tr orig
198 1 0 0 4 0 0 1 1 1 1 2 2 1 2 Linked Mk Avail	Tr orig
198 2 0 0 4 0 0 2 0 1 1 2 4 3 2 Linked Mk Avail	Tr orig
198 3 0 0 6 0 0 1 0 1 1 1 5 6 2 Linked Mk Avail	Tr orig
198 4 1 2 6 5 5 2 0 2 2 2 1 3 2 Linked Mk Avail	Tr orig
198 5 1 2 0 0 0 1 0 2 1 2 2 3 2 Linked Mk Avail	Tr orig
198 6 3 4 0 0 0 1 0 2 1 2 5 1 2 Linked Mk Avail	Tr orig
199 1 0 0 3 0 0 1 1 1 1 1 1 2 2 Linked Mk Avail	Tr orig
199 2 0 0 3 0 0 2 0 1 1 1 3 4 2 Linked Mk Avail	Tr orig
199 3 1 2 0 4 4 1 0 2 1 1 2 3 2 Linked Mk Avail	Tr orig
199 4 1 2 0 0 0 1 0 2 1 1 1 4 2 Linked Mk Avail	Tr orig
200 1 0 0 4 0 0 1 1 1 1 1 1 2 2 Linked Mk Avail	Tr orig
200 2 0 0 4 0 0 2 0 1 1 2 4 3 2 Linked Mk Avail	Tr orig
200 3 0 0 6 0 0 1 0 1 1 1 5 6 2 Linked Mk Avail	Tr orig
200 4 1 2 6 5 5 2 0 2 1 2 1 3 2 Linked Mk Avail	Tr orig
200 5 1 2 0 0 0 1 0 2 1 1 2 4 2 Linked Mk Avail	Tr orig
200 6 3 4 0 0 0 1 0 2 1 2 5 3 2 Linked Mk Avail	Tr orig
