# Supplementary material for: SUP: an extension to SLINK to allow a larger number of marker loci to be simulated in pedigrees conditional on trait values
Source: BMC Genet. 2006 Jul 3;7:40. doi: 10.1186/1471-2156-7-40 (PMC1524809; doi:10.1186/1471-2156-7-40)
Supplement: Additional file 1 — Included with this manuscript are the source code for SUP and documentation on both steps of the implementation described here. It is intended to be compiled on a UNIX/Linux system. On a Windows environment, the simplest way is to install CYGWIN , a linux emulator. It compiles using gcc version 2.95.3 and higher. To install, type at the prompt % gunzip sup.tgz % tar -xvf sup.tar Go to the src/directory and compile by typing % make or % g++ *.cc -o sup The documentation can be found in the doc/directory. In there, scripts are included to help in the creation of input files. These scripts require perl and csh/tcsh. [file 1471-2156-7-40-S1.tgz › SUP_v060629/doc/Examples/run.csh]

#!/bin/csh

# Usage:
# ./run.csh <seed> <nrepl> <datafile> <output> 

set seed = $argv[1]
set nrepl = $argv[2] 
set dataf = $argv[3]
set out = $argv[4]

echo $seed  > slinkin.dat
echo $nrepl >> slinkin.dat
echo "1" >> slinkin.dat
echo "0" >> slinkin.dat

slink 
sup -p pedfile.dat -d $dataf -o $out -e
