# Supplementary material for: SUP: an extension to SLINK to allow a larger number of marker loci to be simulated in pedigrees conditional on trait values
Source: BMC Genet. 2006 Jul 3;7:40. doi: 10.1186/1471-2156-7-40 (PMC1524809; doi:10.1186/1471-2156-7-40)
Supplement: Additional file 1 — Included with this manuscript are the source code for SUP and documentation on both steps of the implementation described here. It is intended to be compiled on a UNIX/Linux system. On a Windows environment, the simplest way is to install CYGWIN , a linux emulator. It compiles using gcc version 2.95.3 and higher. To install, type at the prompt % gunzip sup.tgz % tar -xvf sup.tar Go to the src/directory and compile by typing % make or % g++ *.cc -o sup The documentation can be found in the doc/directory. In there, scripts are included to help in the creation of input files. These scripts require perl and csh/tcsh. [file 1471-2156-7-40-S1.tgz › SUP_v060629/doc/Examples/simped.dat]

1 1 0 0 3 0 0 1 1 1 0 0 1 2 2  Ped: 1  Per: 1
1 2 0 0 3 0 0 2 0 1 0 0 3 4 2  Ped: 1  Per: 2
1 3 1 2 0 4 4 1 0 2 0 0 0 0 2  Ped: 1  Per: 3
1 4 1 2 0 0 0 1 0 2 0 0 0 0 2  Ped: 1  Per: 4
2 1 0 0 4 0 0 1 1 1 0 0 1 2 2  Ped: 2  Per: 1
2 2 0 0 4 0 0 2 0 1 0 0 3 4 2  Ped: 2  Per: 2
2 3 0 0 6 0 0 1 0 1 0 0 5 6 2  Ped: 2  Per: 3
2 4 1 2 6 5 5 2 0 2 0 0 0 0 2  Ped: 2  Per: 4
2 5 1 2 0 0 0 1 0 2 0 0 0 0 2  Ped: 2  Per: 5
2 6 3 4 0 0 0 1 0 2 0 0 0 0 2  Ped: 2  Per: 6
