# Supplementary material for: SUP: an extension to SLINK to allow a larger number of marker loci to be simulated in pedigrees conditional on trait values
Source: BMC Genet. 2006 Jul 3;7:40. doi: 10.1186/1471-2156-7-40 (PMC1524809; doi:10.1186/1471-2156-7-40)
Supplement: Additional file 1 — Included with this manuscript are the source code for SUP and documentation on both steps of the implementation described here. It is intended to be compiled on a UNIX/Linux system. On a Windows environment, the simplest way is to install CYGWIN , a linux emulator. It compiles using gcc version 2.95.3 and higher. To install, type at the prompt % gunzip sup.tgz % tar -xvf sup.tar Go to the src/directory and compile by typing % make or % g++ *.cc -o sup The documentation can be found in the doc/directory. In there, scripts are included to help in the creation of input files. These scripts require perl and csh/tcsh. [file 1471-2156-7-40-S1.tgz › SUP_v060629/doc/Examples/sup_recombination.log]

FAMILY ID MEIOSIS INTERVAL
1_4 5 Maternal 6-7
1_28 4 Paternal 8-9
1_38 5 Paternal 8-9
1_39 3 Paternal 8-9
1_39 4 Paternal 1-2
1_40 6 Paternal 1-2
1_44 5 Maternal 6-7
1_50 4 Paternal 1-2
1_54 5 Maternal 8-9
1_74 5 Paternal 6-7
1_74 6 Paternal 8-9
1_77 3 Paternal 1-2
1_83 4 Maternal 6-7
1_91 4 Paternal 8-9
1_98 4 Maternal 1-2
1_118 5 Paternal 8-9
1_122 6 Paternal 8-9
1_123 3 Paternal 8-9
1_124 6 Paternal 6-7
1_126 5 Maternal 6-7
1_129 3 Maternal 6-7
1_133 3 Maternal 8-9
1_148 6 Maternal 8-9
1_152 4 Maternal 6-7
1_153 4 Paternal 1-2
1_157 4 Paternal 1-2
1_157 4 Maternal 1-2
1_159 4 Maternal 8-9
1_181 3 Maternal 8-9
1_190 6 Maternal 1-2
1_193 3 Paternal 8-9
