# Supplementary material for: SUP: an extension to SLINK to allow a larger number of marker loci to be simulated in pedigrees conditional on trait values
Source: BMC Genet. 2006 Jul 3;7:40. doi: 10.1186/1471-2156-7-40 (PMC1524809; doi:10.1186/1471-2156-7-40)
Supplement: Additional file 1 — Included with this manuscript are the source code for SUP and documentation on both steps of the implementation described here. It is intended to be compiled on a UNIX/Linux system. On a Windows environment, the simplest way is to install CYGWIN , a linux emulator. It compiles using gcc version 2.95.3 and higher. To install, type at the prompt % gunzip sup.tgz % tar -xvf sup.tar Go to the src/directory and compile by typing % make or % g++ *.cc -o sup The documentation can be found in the doc/directory. In there, scripts are included to help in the creation of input files. These scripts require perl and csh/tcsh. [file 1471-2156-7-40-S1.tgz › SUP_v060629/doc/Examples/TwoLocusSusceptibility/simped.dat]

1 1 0 0 3 0 0 1 1 0 1 0 0 1 2 2 Ped: 1 Ped: 1
1 2 0 0 3 0 0 2 0 0 2 0 0 3 4 2 Ped: 1 Ped: 2
1 3 1 2 0 4 4 1 0 2 1 0 0 0 0 2 Ped: 1 Ped: 3
1 4 1 2 0 0 0 1 0 2 2 0 0 0 0 2 Ped: 1 Ped: 4
2 1 0 0 3 0 0 1 1 0 1 0 0 1 2 2 Ped: 2 Ped: 1
2 2 0 0 3 0 0 2 0 0 1 0 0 3 4 2 Ped: 2 Ped: 2
2 3 1 2 0 4 4 1 0 2 1 0 0 0 0 2 Ped: 2 Ped: 3
2 4 1 2 0 0 0 1 0 2 1 0 0 0 0 2 Ped: 2 Ped: 4
3 1 0 0 3 0 0 1 1 0 2 0 0 2 1 2 Ped: 3 Ped: 1
3 2 0 0 3 0 0 2 0 0 1 0 0 3 4 2 Ped: 3 Ped: 2
3 3 1 2 0 4 4 1 0 2 2 0 0 0 0 2 Ped: 3 Ped: 3
3 4 1 2 0 0 0 1 0 2 2 0 0 0 0 2 Ped: 3 Ped: 4
4 1 0 0 3 0 0 1 1 0 1 0 0 1 2 2 Ped: 4 Ped: 1
4 2 0 0 3 0 0 2 0 0 1 0 0 3 4 2 Ped: 4 Ped: 2
4 3 1 2 0 4 4 1 0 2 1 0 0 0 0 2 Ped: 4 Ped: 3
4 4 1 2 0 0 0 1 0 2 1 0 0 0 0 2 Ped: 4 Ped: 4
5 1 0 0 3 0 0 1 1 0 2 0 0 1 2 2 Ped: 5 Ped: 1
5 2 0 0 3 0 0 2 0 0 3 0 0 3 4 2 Ped: 5 Ped: 2
5 3 1 2 0 4 4 1 0 2 3 0 0 0 0 2 Ped: 5 Ped: 3
5 4 1 2 0 0 0 1 0 2 2 0 0 0 0 2 Ped: 5 Ped: 4
6 1 0 0 3 0 0 1 1 0 2 0 0 1 2 2 Ped: 6 Ped: 1
6 2 0 0 3 0 0 2 0 0 2 0 0 3 4 2 Ped: 6 Ped: 2
6 3 1 2 0 4 4 1 0 2 2 0 0 0 0 2 Ped: 6 Ped: 3
6 4 1 2 0 0 0 1 0 2 2 0 0 0 0 2 Ped: 6 Ped: 4
7 1 0 0 3 0 0 1 1 0 1 0 0 1 2 2 Ped: 7 Ped: 1
7 2 0 0 3 0 0 2 0 0 1 0 0 3 4 2 Ped: 7 Ped: 2
7 3 1 2 0 4 4 1 0 2 1 0 0 0 0 2 Ped: 7 Ped: 3
7 4 1 2 0 0 0 1 0 2 1 0 0 0 0 2 Ped: 7 Ped: 4
8 1 0 0 3 0 0 1 1 0 1 0 0 1 2 2 Ped: 8 Ped: 1
8 2 0 0 3 0 0 2 0 0 1 0 0 3 4 2 Ped: 8 Ped: 2
8 3 1 2 0 4 4 1 0 2 1 0 0 0 0 2 Ped: 8 Ped: 3
8 4 1 2 0 0 0 1 0 2 1 0 0 0 0 2 Ped: 8 Ped: 4
9 1 0 0 3 0 0 1 1 0 2 0 0 1 2 2 Ped: 9 Ped: 1
9 2 0 0 3 0 0 2 0 0 2 0 0 3 4 2 Ped: 9 Ped: 2
9 3 1 2 0 4 4 1 0 2 2 0 0 0 0 2 Ped: 9 Ped: 3
9 4 1 2 0 0 0 1 0 2 2 0 0 0 0 2 Ped: 9 Ped: 4
10 1 0 0 3 0 0 1 1 0 1 0 0 1 2 2 Ped: 10 Ped: 1
10 2 0 0 3 0 0 2 0 0 1 0 0 3 4 2 Ped: 10 Ped: 2
10 3 1 2 0 4 4 1 0 2 1 0 0 0 0 2 Ped: 10 Ped: 3
10 4 1 2 0 0 0 1 0 2 1 0 0 0 0 2 Ped: 10 Ped: 4
11 1 0 0 3 0 0 1 1 0 1 0 0 1 2 2 Ped: 11 Ped: 1
11 2 0 0 3 0 0 2 0 0 1 0 0 3 4 2 Ped: 11 Ped: 2
11 3 1 2 0 4 4 1 0 2 1 0 0 0 0 2 Ped: 11 Ped: 3
11 4 1 2 0 0 0 1 0 2 1 0 0 0 0 2 Ped: 11 Ped: 4
12 1 0 0 3 0 0 1 1 0 1 0 0 1 2 2 Ped: 12 Ped: 1
12 2 0 0 3 0 0 2 0 0 1 0 0 3 4 2 Ped: 12 Ped: 2
12 3 1 2 0 4 4 1 0 2 1 0 0 0 0 2 Ped: 12 Ped: 3
12 4 1 2 0 0 0 1 0 2 1 0 0 0 0 2 Ped: 12 Ped: 4
13 1 0 0 3 0 0 1 1 0 1 0 0 1 2 2 Ped: 13 Ped: 1
13 2 0 0 3 0 0 2 0 0 1 0 0 3 4 2 Ped: 13 Ped: 2
13 3 1 2 0 4 4 1 0 2 1 0 0 0 0 2 Ped: 13 Ped: 3
13 4 1 2 0 0 0 1 0 2 1 0 0 0 0 2 Ped: 13 Ped: 4
14 1 0 0 3 0 0 1 1 0 2 0 0 2 1 2 Ped: 14 Ped: 1
14 2 0 0 3 0 0 2 0 0 1 0 0 3 4 2 Ped: 14 Ped: 2
14 3 1 2 0 4 4 1 0 2 2 0 0 0 0 2 Ped: 14 Ped: 3
14 4 1 2 0 0 0 1 0 2 2 0 0 0 0 2 Ped: 14 Ped: 4
15 1 0 0 3 0 0 1 1 0 1 0 0 1 2 2 Ped: 15 Ped: 1
15 2 0 0 3 0 0 2 0 0 1 0 0 3 4 2 Ped: 15 Ped: 2
15 3 1 2 0 4 4 1 0 2 1 0 0 0 0 2 Ped: 15 Ped: 3
15 4 1 2 0 0 0 1 0 2 1 0 0 0 0 2 Ped: 15 Ped: 4
16 1 0 0 3 0 0 1 1 0 2 0 0 1 2 2 Ped: 16 Ped: 1
16 2 0 0 3 0 0 2 0 0 1 0 0 3 4 2 Ped: 16 Ped: 2
16 3 1 2 0 4 4 1 0 2 1 0 0 0 0 2 Ped: 16 Ped: 3
16 4 1 2 0 0 0 1 0 2 2 0 0 0 0 2 Ped: 16 Ped: 4
17 1 0 0 3 0 0 1 1 0 1 0 0 1 2 2 Ped: 17 Ped: 1
17 2 0 0 3 0 0 2 0 0 1 0 0 3 4 2 Ped: 17 Ped: 2
17 3 1 2 0 4 4 1 0 2 1 0 0 0 0 2 Ped: 17 Ped: 3
17 4 1 2 0 0 0 1 0 2 1 0 0 0 0 2 Ped: 17 Ped: 4
18 1 0 0 3 0 0 1 1 0 1 0 0 1 2 2 Ped: 18 Ped: 1
18 2 0 0 3 0 0 2 0 0 1 0 0 3 4 2 Ped: 18 Ped: 2
18 3 1 2 0 4 4 1 0 2 1 0 0 0 0 2 Ped: 18 Ped: 3
18 4 1 2 0 0 0 1 0 2 1 0 0 0 0 2 Ped: 18 Ped: 4
19 1 0 0 3 0 0 1 1 0 1 0 0 1 2 2 Ped: 19 Ped: 1
19 2 0 0 3 0 0 2 0 0 1 0 0 3 4 2 Ped: 19 Ped: 2
19 3 1 2 0 4 4 1 0 2 1 0 0 0 0 2 Ped: 19 Ped: 3
19 4 1 2 0 0 0 1 0 2 1 0 0 0 0 2 Ped: 19 Ped: 4
20 1 0 0 3 0 0 1 1 0 1 0 0 1 2 2 Ped: 20 Ped: 1
20 2 0 0 3 0 0 2 0 0 1 0 0 3 4 2 Ped: 20 Ped: 2
20 3 1 2 0 4 4 1 0 2 1 0 0 0 0 2 Ped: 20 Ped: 3
20 4 1 2 0 0 0 1 0 2 1 0 0 0 0 2 Ped: 20 Ped: 4
21 1 0 0 3 0 0 1 1 0 1 0 0 1 2 2 Ped: 21 Ped: 1
21 2 0 0 3 0 0 2 0 0 1 0 0 3 4 2 Ped: 21 Ped: 2
21 3 1 2 0 4 4 1 0 2 1 0 0 0 0 2 Ped: 21 Ped: 3
21 4 1 2 0 0 0 1 0 2 1 0 0 0 0 2 Ped: 21 Ped: 4
22 1 0 0 3 0 0 1 1 0 1 0 0 1 2 2 Ped: 22 Ped: 1
22 2 0 0 3 0 0 2 0 0 1 0 0 3 4 2 Ped: 22 Ped: 2
22 3 1 2 0 4 4 1 0 2 1 0 0 0 0 2 Ped: 22 Ped: 3
22 4 1 2 0 0 0 1 0 2 1 0 0 0 0 2 Ped: 22 Ped: 4
23 1 0 0 3 0 0 1 1 0 1 0 0 1 2 2 Ped: 23 Ped: 1
23 2 0 0 3 0 0 2 0 0 2 0 0 4 3 2 Ped: 23 Ped: 2
23 3 1 2 0 4 4 1 0 2 1 0 0 0 0 2 Ped: 23 Ped: 3
23 4 1 2 0 0 0 1 0 2 2 0 0 0 0 2 Ped: 23 Ped: 4
24 1 0 0 3 0 0 1 1 0 2 0 0 2 1 2 Ped: 24 Ped: 1
24 2 0 0 3 0 0 2 0 0 1 0 0 3 4 2 Ped: 24 Ped: 2
24 3 1 2 0 4 4 1 0 2 1 0 0 0 0 2 Ped: 24 Ped: 3
24 4 1 2 0 0 0 1 0 2 1 0 0 0 0 2 Ped: 24 Ped: 4
25 1 0 0 3 0 0 1 1 0 1 0 0 1 2 2 Ped: 25 Ped: 1
25 2 0 0 3 0 0 2 0 0 1 0 0 3 4 2 Ped: 25 Ped: 2
25 3 1 2 0 4 4 1 0 2 1 0 0 0 0 2 Ped: 25 Ped: 3
25 4 1 2 0 0 0 1 0 2 1 0 0 0 0 2 Ped: 25 Ped: 4
26 1 0 0 3 0 0 1 1 0 1 0 0 1 2 2 Ped: 26 Ped: 1
26 2 0 0 3 0 0 2 0 0 1 0 0 3 4 2 Ped: 26 Ped: 2
26 3 1 2 0 4 4 1 0 2 1 0 0 0 0 2 Ped: 26 Ped: 3
26 4 1 2 0 0 0 1 0 2 1 0 0 0 0 2 Ped: 26 Ped: 4
27 1 0 0 3 0 0 1 1 0 1 0 0 1 2 2 Ped: 27 Ped: 1
27 2 0 0 3 0 0 2 0 0 1 0 0 3 4 2 Ped: 27 Ped: 2
27 3 1 2 0 4 4 1 0 2 1 0 0 0 0 2 Ped: 27 Ped: 3
27 4 1 2 0 0 0 1 0 2 1 0 0 0 0 2 Ped: 27 Ped: 4
28 1 0 0 3 0 0 1 1 0 2 0 0 1 2 2 Ped: 28 Ped: 1
28 2 0 0 3 0 0 2 0 0 1 0 0 3 4 2 Ped: 28 Ped: 2
28 3 1 2 0 4 4 1 0 2 2 0 0 0 0 2 Ped: 28 Ped: 3
28 4 1 2 0 0 0 1 0 2 2 0 0 0 0 2 Ped: 28 Ped: 4
29 1 0 0 3 0 0 1 1 0 1 0 0 1 2 2 Ped: 29 Ped: 1
29 2 0 0 3 0 0 2 0 0 1 0 0 3 4 2 Ped: 29 Ped: 2
29 3 1 2 0 4 4 1 0 2 1 0 0 0 0 2 Ped: 29 Ped: 3
29 4 1 2 0 0 0 1 0 2 1 0 0 0 0 2 Ped: 29 Ped: 4
30 1 0 0 3 0 0 1 1 0 2 0 0 2 1 2 Ped: 30 Ped: 1
30 2 0 0 3 0 0 2 0 0 1 0 0 3 4 2 Ped: 30 Ped: 2
30 3 1 2 0 4 4 1 0 2 2 0 0 0 0 2 Ped: 30 Ped: 3
30 4 1 2 0 0 0 1 0 2 1 0 0 0 0 2 Ped: 30 Ped: 4
31 1 0 0 3 0 0 1 1 0 1 0 0 1 2 2 Ped: 31 Ped: 1
31 2 0 0 3 0 0 2 0 0 1 0 0 3 4 2 Ped: 31 Ped: 2
31 3 1 2 0 4 4 1 0 2 1 0 0 0 0 2 Ped: 31 Ped: 3
31 4 1 2 0 0 0 1 0 2 1 0 0 0 0 2 Ped: 31 Ped: 4
32 1 0 0 3 0 0 1 1 0 1 0 0 1 2 2 Ped: 32 Ped: 1
32 2 0 0 3 0 0 2 0 0 1 0 0 3 4 2 Ped: 32 Ped: 2
32 3 1 2 0 4 4 1 0 2 1 0 0 0 0 2 Ped: 32 Ped: 3
32 4 1 2 0 0 0 1 0 2 1 0 0 0 0 2 Ped: 32 Ped: 4
33 1 0 0 3 0 0 1 1 0 1 0 0 1 2 2 Ped: 33 Ped: 1
33 2 0 0 3 0 0 2 0 0 3 0 0 3 4 2 Ped: 33 Ped: 2
33 3 1 2 0 4 4 1 0 2 2 0 0 0 0 2 Ped: 33 Ped: 3
33 4 1 2 0 0 0 1 0 2 2 0 0 0 0 2 Ped: 33 Ped: 4
34 1 0 0 3 0 0 1 1 0 1 0 0 1 2 2 Ped: 34 Ped: 1
34 2 0 0 3 0 0 2 0 0 1 0 0 3 4 2 Ped: 34 Ped: 2
34 3 1 2 0 4 4 1 0 2 1 0 0 0 0 2 Ped: 34 Ped: 3
34 4 1 2 0 0 0 1 0 2 1 0 0 0 0 2 Ped: 34 Ped: 4
35 1 0 0 3 0 0 1 1 0 1 0 0 1 2 2 Ped: 35 Ped: 1
35 2 0 0 3 0 0 2 0 0 1 0 0 3 4 2 Ped: 35 Ped: 2
35 3 1 2 0 4 4 1 0 2 1 0 0 0 0 2 Ped: 35 Ped: 3
35 4 1 2 0 0 0 1 0 2 1 0 0 0 0 2 Ped: 35 Ped: 4
36 1 0 0 3 0 0 1 1 0 1 0 0 1 2 2 Ped: 36 Ped: 1
36 2 0 0 3 0 0 2 0 0 1 0 0 3 4 2 Ped: 36 Ped: 2
36 3 1 2 0 4 4 1 0 2 1 0 0 0 0 2 Ped: 36 Ped: 3
36 4 1 2 0 0 0 1 0 2 1 0 0 0 0 2 Ped: 36 Ped: 4
37 1 0 0 3 0 0 1 1 0 1 0 0 1 2 2 Ped: 37 Ped: 1
37 2 0 0 3 0 0 2 0 0 2 0 0 3 4 2 Ped: 37 Ped: 2
37 3 1 2 0 4 4 1 0 2 2 0 0 0 0 2 Ped: 37 Ped: 3
37 4 1 2 0 0 0 1 0 2 2 0 0 0 0 2 Ped: 37 Ped: 4
38 1 0 0 3 0 0 1 1 0 1 0 0 1 2 2 Ped: 38 Ped: 1
38 2 0 0 3 0 0 2 0 0 2 0 0 3 4 2 Ped: 38 Ped: 2
38 3 1 2 0 4 4 1 0 2 2 0 0 0 0 2 Ped: 38 Ped: 3
38 4 1 2 0 0 0 1 0 2 1 0 0 0 0 2 Ped: 38 Ped: 4
39 1 0 0 3 0 0 1 1 0 2 0 0 1 2 2 Ped: 39 Ped: 1
39 2 0 0 3 0 0 2 0 0 2 0 0 3 4 2 Ped: 39 Ped: 2
39 3 1 2 0 4 4 1 0 2 1 0 0 0 0 2 Ped: 39 Ped: 3
39 4 1 2 0 0 0 1 0 2 3 0 0 0 0 2 Ped: 39 Ped: 4
40 1 0 0 3 0 0 1 1 0 1 0 0 1 2 2 Ped: 40 Ped: 1
40 2 0 0 3 0 0 2 0 0 2 0 0 4 3 2 Ped: 40 Ped: 2
40 3 1 2 0 4 4 1 0 2 2 0 0 0 0 2 Ped: 40 Ped: 3
40 4 1 2 0 0 0 1 0 2 1 0 0 0 0 2 Ped: 40 Ped: 4
41 1 0 0 3 0 0 1 1 0 2 0 0 2 1 2 Ped: 41 Ped: 1
41 2 0 0 3 0 0 2 0 0 1 0 0 3 4 2 Ped: 41 Ped: 2
41 3 1 2 0 4 4 1 0 2 2 0 0 0 0 2 Ped: 41 Ped: 3
41 4 1 2 0 0 0 1 0 2 1 0 0 0 0 2 Ped: 41 Ped: 4
42 1 0 0 3 0 0 1 1 0 2 0 0 2 1 2 Ped: 42 Ped: 1
42 2 0 0 3 0 0 2 0 0 1 0 0 3 4 2 Ped: 42 Ped: 2
42 3 1 2 0 4 4 1 0 2 2 0 0 0 0 2 Ped: 42 Ped: 3
42 4 1 2 0 0 0 1 0 2 2 0 0 0 0 2 Ped: 42 Ped: 4
43 1 0 0 3 0 0 1 1 0 2 0 0 2 1 2 Ped: 43 Ped: 1
43 2 0 0 3 0 0 2 0 0 1 0 0 3 4 2 Ped: 43 Ped: 2
43 3 1 2 0 4 4 1 0 2 2 0 0 0 0 2 Ped: 43 Ped: 3
43 4 1 2 0 0 0 1 0 2 2 0 0 0 0 2 Ped: 43 Ped: 4
44 1 0 0 3 0 0 1 1 0 1 0 0 1 2 2 Ped: 44 Ped: 1
44 2 0 0 3 0 0 2 0 0 1 0 0 3 4 2 Ped: 44 Ped: 2
44 3 1 2 0 4 4 1 0 2 1 0 0 0 0 2 Ped: 44 Ped: 3
44 4 1 2 0 0 0 1 0 2 1 0 0 0 0 2 Ped: 44 Ped: 4
45 1 0 0 3 0 0 1 1 0 1 0 0 1 2 2 Ped: 45 Ped: 1
45 2 0 0 3 0 0 2 0 0 1 0 0 3 4 2 Ped: 45 Ped: 2
45 3 1 2 0 4 4 1 0 2 1 0 0 0 0 2 Ped: 45 Ped: 3
45 4 1 2 0 0 0 1 0 2 1 0 0 0 0 2 Ped: 45 Ped: 4
46 1 0 0 3 0 0 1 1 0 1 0 0 1 2 2 Ped: 46 Ped: 1
46 2 0 0 3 0 0 2 0 0 2 0 0 4 3 2 Ped: 46 Ped: 2
46 3 1 2 0 4 4 1 0 2 2 0 0 0 0 2 Ped: 46 Ped: 3
46 4 1 2 0 0 0 1 0 2 1 0 0 0 0 2 Ped: 46 Ped: 4
47 1 0 0 3 0 0 1 1 0 1 0 0 1 2 2 Ped: 47 Ped: 1
47 2 0 0 3 0 0 2 0 0 1 0 0 3 4 2 Ped: 47 Ped: 2
47 3 1 2 0 4 4 1 0 2 1 0 0 0 0 2 Ped: 47 Ped: 3
47 4 1 2 0 0 0 1 0 2 1 0 0 0 0 2 Ped: 47 Ped: 4
48 1 0 0 3 0 0 1 1 0 2 0 0 2 1 2 Ped: 48 Ped: 1
48 2 0 0 3 0 0 2 0 0 1 0 0 3 4 2 Ped: 48 Ped: 2
48 3 1 2 0 4 4 1 0 2 2 0 0 0 0 2 Ped: 48 Ped: 3
48 4 1 2 0 0 0 1 0 2 2 0 0 0 0 2 Ped: 48 Ped: 4
49 1 0 0 3 0 0 1 1 0 1 0 0 1 2 2 Ped: 49 Ped: 1
49 2 0 0 3 0 0 2 0 0 1 0 0 3 4 2 Ped: 49 Ped: 2
49 3 1 2 0 4 4 1 0 2 1 0 0 0 0 2 Ped: 49 Ped: 3
49 4 1 2 0 0 0 1 0 2 1 0 0 0 0 2 Ped: 49 Ped: 4
50 1 0 0 3 0 0 1 1 0 1 0 0 1 2 2 Ped: 50 Ped: 1
50 2 0 0 3 0 0 2 0 0 1 0 0 3 4 2 Ped: 50 Ped: 2
50 3 1 2 0 4 4 1 0 2 1 0 0 0 0 2 Ped: 50 Ped: 3
50 4 1 2 0 0 0 1 0 2 1 0 0 0 0 2 Ped: 50 Ped: 4
51 1 0 0 3 0 0 1 1 0 2 0 0 2 1 2 Ped: 51 Ped: 1
51 2 0 0 3 0 0 2 0 0 2 0 0 3 4 2 Ped: 51 Ped: 2
51 3 1 2 0 4 4 1 0 2 3 0 0 0 0 2 Ped: 51 Ped: 3
51 4 1 2 0 0 0 1 0 2 3 0 0 0 0 2 Ped: 51 Ped: 4
52 1 0 0 3 0 0 1 1 0 2 0 0 2 1 2 Ped: 52 Ped: 1
52 2 0 0 3 0 0 2 0 0 1 0 0 3 4 2 Ped: 52 Ped: 2
52 3 1 2 0 4 4 1 0 2 1 0 0 0 0 2 Ped: 52 Ped: 3
52 4 1 2 0 0 0 1 0 2 2 0 0 0 0 2 Ped: 52 Ped: 4
53 1 0 0 3 0 0 1 1 0 2 0 0 1 2 2 Ped: 53 Ped: 1
53 2 0 0 3 0 0 2 0 0 1 0 0 3 4 2 Ped: 53 Ped: 2
53 3 1 2 0 4 4 1 0 2 1 0 0 0 0 2 Ped: 53 Ped: 3
53 4 1 2 0 0 0 1 0 2 2 0 0 0 0 2 Ped: 53 Ped: 4
54 1 0 0 3 0 0 1 1 0 1 0 0 1 2 2 Ped: 54 Ped: 1
54 2 0 0 3 0 0 2 0 0 2 0 0 4 3 2 Ped: 54 Ped: 2
54 3 1 2 0 4 4 1 0 2 2 0 0 0 0 2 Ped: 54 Ped: 3
54 4 1 2 0 0 0 1 0 2 1 0 0 0 0 2 Ped: 54 Ped: 4
55 1 0 0 3 0 0 1 1 0 1 0 0 1 2 2 Ped: 55 Ped: 1
55 2 0 0 3 0 0 2 0 0 1 0 0 3 4 2 Ped: 55 Ped: 2
55 3 1 2 0 4 4 1 0 2 1 0 0 0 0 2 Ped: 55 Ped: 3
55 4 1 2 0 0 0 1 0 2 1 0 0 0 0 2 Ped: 55 Ped: 4
56 1 0 0 3 0 0 1 1 0 1 0 0 1 2 2 Ped: 56 Ped: 1
56 2 0 0 3 0 0 2 0 0 1 0 0 3 4 2 Ped: 56 Ped: 2
56 3 1 2 0 4 4 1 0 2 1 0 0 0 0 2 Ped: 56 Ped: 3
56 4 1 2 0 0 0 1 0 2 1 0 0 0 0 2 Ped: 56 Ped: 4
57 1 0 0 3 0 0 1 1 0 2 0 0 2 1 2 Ped: 57 Ped: 1
57 2 0 0 3 0 0 2 0 0 1 0 0 3 4 2 Ped: 57 Ped: 2
57 3 1 2 0 4 4 1 0 2 1 0 0 0 0 2 Ped: 57 Ped: 3
57 4 1 2 0 0 0 1 0 2 2 0 0 0 0 2 Ped: 57 Ped: 4
58 1 0 0 3 0 0 1 1 0 2 0 0 2 1 2 Ped: 58 Ped: 1
58 2 0 0 3 0 0 2 0 0 2 0 0 3 4 2 Ped: 58 Ped: 2
58 3 1 2 0 4 4 1 0 2 2 0 0 0 0 2 Ped: 58 Ped: 3
58 4 1 2 0 0 0 1 0 2 2 0 0 0 0 2 Ped: 58 Ped: 4
59 1 0 0 3 0 0 1 1 0 1 0 0 1 2 2 Ped: 59 Ped: 1
59 2 0 0 3 0 0 2 0 0 1 0 0 3 4 2 Ped: 59 Ped: 2
59 3 1 2 0 4 4 1 0 2 1 0 0 0 0 2 Ped: 59 Ped: 3
59 4 1 2 0 0 0 1 0 2 1 0 0 0 0 2 Ped: 59 Ped: 4
60 1 0 0 3 0 0 1 1 0 1 0 0 1 2 2 Ped: 60 Ped: 1
60 2 0 0 3 0 0 2 0 0 1 0 0 3 4 2 Ped: 60 Ped: 2
60 3 1 2 0 4 4 1 0 2 1 0 0 0 0 2 Ped: 60 Ped: 3
60 4 1 2 0 0 0 1 0 2 1 0 0 0 0 2 Ped: 60 Ped: 4
61 1 0 0 3 0 0 1 1 0 1 0 0 1 2 2 Ped: 61 Ped: 1
61 2 0 0 3 0 0 2 0 0 1 0 0 3 4 2 Ped: 61 Ped: 2
61 3 1 2 0 4 4 1 0 2 1 0 0 0 0 2 Ped: 61 Ped: 3
61 4 1 2 0 0 0 1 0 2 1 0 0 0 0 2 Ped: 61 Ped: 4
62 1 0 0 3 0 0 1 1 0 2 0 0 2 1 2 Ped: 62 Ped: 1
62 2 0 0 3 0 0 2 0 0 1 0 0 3 4 2 Ped: 62 Ped: 2
62 3 1 2 0 4 4 1 0 2 2 0 0 0 0 2 Ped: 62 Ped: 3
62 4 1 2 0 0 0 1 0 2 2 0 0 0 0 2 Ped: 62 Ped: 4
63 1 0 0 3 0 0 1 1 0 2 0 0 1 2 2 Ped: 63 Ped: 1
63 2 0 0 3 0 0 2 0 0 1 0 0 3 4 2 Ped: 63 Ped: 2
63 3 1 2 0 4 4 1 0 2 2 0 0 0 0 2 Ped: 63 Ped: 3
63 4 1 2 0 0 0 1 0 2 1 0 0 0 0 2 Ped: 63 Ped: 4
64 1 0 0 3 0 0 1 1 0 3 0 0 1 2 2 Ped: 64 Ped: 1
64 2 0 0 3 0 0 2 0 0 1 0 0 3 4 2 Ped: 64 Ped: 2
64 3 1 2 0 4 4 1 0 2 2 0 0 0 0 2 Ped: 64 Ped: 3
64 4 1 2 0 0 0 1 0 2 2 0 0 0 0 2 Ped: 64 Ped: 4
65 1 0 0 3 0 0 1 1 0 1 0 0 1 2 2 Ped: 65 Ped: 1
65 2 0 0 3 0 0 2 0 0 2 0 0 3 4 2 Ped: 65 Ped: 2
65 3 1 2 0 4 4 1 0 2 1 0 0 0 0 2 Ped: 65 Ped: 3
65 4 1 2 0 0 0 1 0 2 2 0 0 0 0 2 Ped: 65 Ped: 4
66 1 0 0 3 0 0 1 1 0 1 0 0 1 2 2 Ped: 66 Ped: 1
66 2 0 0 3 0 0 2 0 0 1 0 0 3 4 2 Ped: 66 Ped: 2
66 3 1 2 0 4 4 1 0 2 1 0 0 0 0 2 Ped: 66 Ped: 3
66 4 1 2 0 0 0 1 0 2 1 0 0 0 0 2 Ped: 66 Ped: 4
67 1 0 0 3 0 0 1 1 0 1 0 0 1 2 2 Ped: 67 Ped: 1
67 2 0 0 3 0 0 2 0 0 2 0 0 3 4 2 Ped: 67 Ped: 2
67 3 1 2 0 4 4 1 0 2 2 0 0 0 0 2 Ped: 67 Ped: 3
67 4 1 2 0 0 0 1 0 2 2 0 0 0 0 2 Ped: 67 Ped: 4
68 1 0 0 3 0 0 1 1 0 1 0 0 1 2 2 Ped: 68 Ped: 1
68 2 0 0 3 0 0 2 0 0 2 0 0 3 4 2 Ped: 68 Ped: 2
68 3 1 2 0 4 4 1 0 2 2 0 0 0 0 2 Ped: 68 Ped: 3
68 4 1 2 0 0 0 1 0 2 1 0 0 0 0 2 Ped: 68 Ped: 4
69 1 0 0 3 0 0 1 1 0 1 0 0 1 2 2 Ped: 69 Ped: 1
69 2 0 0 3 0 0 2 0 0 1 0 0 3 4 2 Ped: 69 Ped: 2
69 3 1 2 0 4 4 1 0 2 1 0 0 0 0 2 Ped: 69 Ped: 3
69 4 1 2 0 0 0 1 0 2 1 0 0 0 0 2 Ped: 69 Ped: 4
70 1 0 0 3 0 0 1 1 0 1 0 0 1 2 2 Ped: 70 Ped: 1
70 2 0 0 3 0 0 2 0 0 1 0 0 3 4 2 Ped: 70 Ped: 2
70 3 1 2 0 4 4 1 0 2 1 0 0 0 0 2 Ped: 70 Ped: 3
70 4 1 2 0 0 0 1 0 2 1 0 0 0 0 2 Ped: 70 Ped: 4
71 1 0 0 3 0 0 1 1 0 1 0 0 1 2 2 Ped: 71 Ped: 1
71 2 0 0 3 0 0 2 0 0 2 0 0 4 3 2 Ped: 71 Ped: 2
71 3 1 2 0 4 4 1 0 2 1 0 0 0 0 2 Ped: 71 Ped: 3
71 4 1 2 0 0 0 1 0 2 2 0 0 0 0 2 Ped: 71 Ped: 4
72 1 0 0 3 0 0 1 1 0 1 0 0 1 2 2 Ped: 72 Ped: 1
72 2 0 0 3 0 0 2 0 0 1 0 0 3 4 2 Ped: 72 Ped: 2
72 3 1 2 0 4 4 1 0 2 1 0 0 0 0 2 Ped: 72 Ped: 3
72 4 1 2 0 0 0 1 0 2 1 0 0 0 0 2 Ped: 72 Ped: 4
73 1 0 0 3 0 0 1 1 0 1 0 0 1 2 2 Ped: 73 Ped: 1
73 2 0 0 3 0 0 2 0 0 1 0 0 3 4 2 Ped: 73 Ped: 2
73 3 1 2 0 4 4 1 0 2 1 0 0 0 0 2 Ped: 73 Ped: 3
73 4 1 2 0 0 0 1 0 2 1 0 0 0 0 2 Ped: 73 Ped: 4
74 1 0 0 3 0 0 1 1 0 1 0 0 1 2 2 Ped: 74 Ped: 1
74 2 0 0 3 0 0 2 0 0 2 0 0 3 4 2 Ped: 74 Ped: 2
74 3 1 2 0 4 4 1 0 2 1 0 0 0 0 2 Ped: 74 Ped: 3
74 4 1 2 0 0 0 1 0 2 1 0 0 0 0 2 Ped: 74 Ped: 4
75 1 0 0 3 0 0 1 1 0 2 0 0 1 2 2 Ped: 75 Ped: 1
75 2 0 0 3 0 0 2 0 0 2 0 0 4 3 2 Ped: 75 Ped: 2
75 3 1 2 0 4 4 1 0 2 2 0 0 0 0 2 Ped: 75 Ped: 3
75 4 1 2 0 0 0 1 0 2 2 0 0 0 0 2 Ped: 75 Ped: 4
76 1 0 0 3 0 0 1 1 0 2 0 0 2 1 2 Ped: 76 Ped: 1
76 2 0 0 3 0 0 2 0 0 1 0 0 3 4 2 Ped: 76 Ped: 2
76 3 1 2 0 4 4 1 0 2 1 0 0 0 0 2 Ped: 76 Ped: 3
76 4 1 2 0 0 0 1 0 2 2 0 0 0 0 2 Ped: 76 Ped: 4
77 1 0 0 3 0 0 1 1 0 1 0 0 1 2 2 Ped: 77 Ped: 1
77 2 0 0 3 0 0 2 0 0 2 0 0 4 3 2 Ped: 77 Ped: 2
77 3 1 2 0 4 4 1 0 2 1 0 0 0 0 2 Ped: 77 Ped: 3
77 4 1 2 0 0 0 1 0 2 1 0 0 0 0 2 Ped: 77 Ped: 4
78 1 0 0 3 0 0 1 1 0 2 0 0 1 2 2 Ped: 78 Ped: 1
78 2 0 0 3 0 0 2 0 0 1 0 0 3 4 2 Ped: 78 Ped: 2
78 3 1 2 0 4 4 1 0 2 2 0 0 0 0 2 Ped: 78 Ped: 3
78 4 1 2 0 0 0 1 0 2 2 0 0 0 0 2 Ped: 78 Ped: 4
79 1 0 0 3 0 0 1 1 0 1 0 0 1 2 2 Ped: 79 Ped: 1
79 2 0 0 3 0 0 2 0 0 3 0 0 3 4 2 Ped: 79 Ped: 2
79 3 1 2 0 4 4 1 0 2 2 0 0 0 0 2 Ped: 79 Ped: 3
79 4 1 2 0 0 0 1 0 2 2 0 0 0 0 2 Ped: 79 Ped: 4
80 1 0 0 3 0 0 1 1 0 1 0 0 1 2 2 Ped: 80 Ped: 1
80 2 0 0 3 0 0 2 0 0 1 0 0 3 4 2 Ped: 80 Ped: 2
80 3 1 2 0 4 4 1 0 2 1 0 0 0 0 2 Ped: 80 Ped: 3
80 4 1 2 0 0 0 1 0 2 1 0 0 0 0 2 Ped: 80 Ped: 4
81 1 0 0 3 0 0 1 1 0 1 0 0 1 2 2 Ped: 81 Ped: 1
81 2 0 0 3 0 0 2 0 0 1 0 0 3 4 2 Ped: 81 Ped: 2
81 3 1 2 0 4 4 1 0 2 1 0 0 0 0 2 Ped: 81 Ped: 3
81 4 1 2 0 0 0 1 0 2 1 0 0 0 0 2 Ped: 81 Ped: 4
82 1 0 0 3 0 0 1 1 0 2 0 0 1 2 2 Ped: 82 Ped: 1
82 2 0 0 3 0 0 2 0 0 1 0 0 3 4 2 Ped: 82 Ped: 2
82 3 1 2 0 4 4 1 0 2 2 0 0 0 0 2 Ped: 82 Ped: 3
82 4 1 2 0 0 0 1 0 2 2 0 0 0 0 2 Ped: 82 Ped: 4
83 1 0 0 3 0 0 1 1 0 1 0 0 1 2 2 Ped: 83 Ped: 1
83 2 0 0 3 0 0 2 0 0 1 0 0 3 4 2 Ped: 83 Ped: 2
83 3 1 2 0 4 4 1 0 2 1 0 0 0 0 2 Ped: 83 Ped: 3
83 4 1 2 0 0 0 1 0 2 1 0 0 0 0 2 Ped: 83 Ped: 4
84 1 0 0 3 0 0 1 1 0 2 0 0 1 2 2 Ped: 84 Ped: 1
84 2 0 0 3 0 0 2 0 0 2 0 0 4 3 2 Ped: 84 Ped: 2
84 3 1 2 0 4 4 1 0 2 2 0 0 0 0 2 Ped: 84 Ped: 3
84 4 1 2 0 0 0 1 0 2 1 0 0 0 0 2 Ped: 84 Ped: 4
85 1 0 0 3 0 0 1 1 0 1 0 0 1 2 2 Ped: 85 Ped: 1
85 2 0 0 3 0 0 2 0 0 2 0 0 4 3 2 Ped: 85 Ped: 2
85 3 1 2 0 4 4 1 0 2 2 0 0 0 0 2 Ped: 85 Ped: 3
85 4 1 2 0 0 0 1 0 2 2 0 0 0 0 2 Ped: 85 Ped: 4
86 1 0 0 3 0 0 1 1 0 2 0 0 2 1 2 Ped: 86 Ped: 1
86 2 0 0 3 0 0 2 0 0 1 0 0 3 4 2 Ped: 86 Ped: 2
86 3 1 2 0 4 4 1 0 2 1 0 0 0 0 2 Ped: 86 Ped: 3
86 4 1 2 0 0 0 1 0 2 1 0 0 0 0 2 Ped: 86 Ped: 4
87 1 0 0 3 0 0 1 1 0 1 0 0 1 2 2 Ped: 87 Ped: 1
87 2 0 0 3 0 0 2 0 0 1 0 0 3 4 2 Ped: 87 Ped: 2
87 3 1 2 0 4 4 1 0 2 1 0 0 0 0 2 Ped: 87 Ped: 3
87 4 1 2 0 0 0 1 0 2 1 0 0 0 0 2 Ped: 87 Ped: 4
88 1 0 0 3 0 0 1 1 0 2 0 0 2 1 2 Ped: 88 Ped: 1
88 2 0 0 3 0 0 2 0 0 1 0 0 3 4 2 Ped: 88 Ped: 2
88 3 1 2 0 4 4 1 0 2 1 0 0 0 0 2 Ped: 88 Ped: 3
88 4 1 2 0 0 0 1 0 2 2 0 0 0 0 2 Ped: 88 Ped: 4
89 1 0 0 3 0 0 1 1 0 1 0 0 1 2 2 Ped: 89 Ped: 1
89 2 0 0 3 0 0 2 0 0 2 0 0 4 3 2 Ped: 89 Ped: 2
89 3 1 2 0 4 4 1 0 2 1 0 0 0 0 2 Ped: 89 Ped: 3
89 4 1 2 0 0 0 1 0 2 2 0 0 0 0 2 Ped: 89 Ped: 4
90 1 0 0 3 0 0 1 1 0 1 0 0 1 2 2 Ped: 90 Ped: 1
90 2 0 0 3 0 0 2 0 0 1 0 0 3 4 2 Ped: 90 Ped: 2
90 3 1 2 0 4 4 1 0 2 1 0 0 0 0 2 Ped: 90 Ped: 3
90 4 1 2 0 0 0 1 0 2 1 0 0 0 0 2 Ped: 90 Ped: 4
91 1 0 0 3 0 0 1 1 0 1 0 0 1 2 2 Ped: 91 Ped: 1
91 2 0 0 3 0 0 2 0 0 2 0 0 4 3 2 Ped: 91 Ped: 2
91 3 1 2 0 4 4 1 0 2 2 0 0 0 0 2 Ped: 91 Ped: 3
91 4 1 2 0 0 0 1 0 2 2 0 0 0 0 2 Ped: 91 Ped: 4
92 1 0 0 3 0 0 1 1 0 1 0 0 1 2 2 Ped: 92 Ped: 1
92 2 0 0 3 0 0 2 0 0 1 0 0 3 4 2 Ped: 92 Ped: 2
92 3 1 2 0 4 4 1 0 2 1 0 0 0 0 2 Ped: 92 Ped: 3
92 4 1 2 0 0 0 1 0 2 1 0 0 0 0 2 Ped: 92 Ped: 4
93 1 0 0 3 0 0 1 1 0 2 0 0 1 2 2 Ped: 93 Ped: 1
93 2 0 0 3 0 0 2 0 0 1 0 0 3 4 2 Ped: 93 Ped: 2
93 3 1 2 0 4 4 1 0 2 2 0 0 0 0 2 Ped: 93 Ped: 3
93 4 1 2 0 0 0 1 0 2 2 0 0 0 0 2 Ped: 93 Ped: 4
94 1 0 0 3 0 0 1 1 0 2 0 0 2 1 2 Ped: 94 Ped: 1
94 2 0 0 3 0 0 2 0 0 1 0 0 3 4 2 Ped: 94 Ped: 2
94 3 1 2 0 4 4 1 0 2 2 0 0 0 0 2 Ped: 94 Ped: 3
94 4 1 2 0 0 0 1 0 2 1 0 0 0 0 2 Ped: 94 Ped: 4
95 1 0 0 3 0 0 1 1 0 1 0 0 1 2 2 Ped: 95 Ped: 1
95 2 0 0 3 0 0 2 0 0 2 0 0 3 4 2 Ped: 95 Ped: 2
95 3 1 2 0 4 4 1 0 2 2 0 0 0 0 2 Ped: 95 Ped: 3
95 4 1 2 0 0 0 1 0 2 1 0 0 0 0 2 Ped: 95 Ped: 4
96 1 0 0 3 0 0 1 1 0 2 0 0 1 2 2 Ped: 96 Ped: 1
96 2 0 0 3 0 0 2 0 0 1 0 0 3 4 2 Ped: 96 Ped: 2
96 3 1 2 0 4 4 1 0 2 1 0 0 0 0 2 Ped: 96 Ped: 3
96 4 1 2 0 0 0 1 0 2 2 0 0 0 0 2 Ped: 96 Ped: 4
97 1 0 0 3 0 0 1 1 0 2 0 0 1 2 2 Ped: 97 Ped: 1
97 2 0 0 3 0 0 2 0 0 1 0 0 3 4 2 Ped: 97 Ped: 2
97 3 1 2 0 4 4 1 0 2 2 0 0 0 0 2 Ped: 97 Ped: 3
97 4 1 2 0 0 0 1 0 2 1 0 0 0 0 2 Ped: 97 Ped: 4
98 1 0 0 3 0 0 1 1 0 1 0 0 1 2 2 Ped: 98 Ped: 1
98 2 0 0 3 0 0 2 0 0 1 0 0 3 4 2 Ped: 98 Ped: 2
98 3 1 2 0 4 4 1 0 2 1 0 0 0 0 2 Ped: 98 Ped: 3
98 4 1 2 0 0 0 1 0 2 1 0 0 0 0 2 Ped: 98 Ped: 4
99 1 0 0 3 0 0 1 1 0 1 0 0 1 2 2 Ped: 99 Ped: 1
99 2 0 0 3 0 0 2 0 0 1 0 0 3 4 2 Ped: 99 Ped: 2
99 3 1 2 0 4 4 1 0 2 1 0 0 0 0 2 Ped: 99 Ped: 3
99 4 1 2 0 0 0 1 0 2 1 0 0 0 0 2 Ped: 99 Ped: 4
100 1 0 0 3 0 0 1 1 0 1 0 0 1 2 2 Ped: 100 Ped: 1
100 2 0 0 3 0 0 2 0 0 3 0 0 3 4 2 Ped: 100 Ped: 2
100 3 1 2 0 4 4 1 0 2 2 0 0 0 0 2 Ped: 100 Ped: 3
100 4 1 2 0 0 0 1 0 2 2 0 0 0 0 2 Ped: 100 Ped: 4
