# Supplementary material for: SUP: an extension to SLINK to allow a larger number of marker loci to be simulated in pedigrees conditional on trait values
Source: BMC Genet. 2006 Jul 3;7:40. doi: 10.1186/1471-2156-7-40 (PMC1524809; doi:10.1186/1471-2156-7-40)
Supplement: Additional file 1 — Included with this manuscript are the source code for SUP and documentation on both steps of the implementation described here. It is intended to be compiled on a UNIX/Linux system. On a Windows environment, the simplest way is to install CYGWIN , a linux emulator. It compiles using gcc version 2.95.3 and higher. To install, type at the prompt % gunzip sup.tgz % tar -xvf sup.tar Go to the src/directory and compile by typing % make or % g++ *.cc -o sup The documentation can be found in the doc/directory. In there, scripts are included to help in the creation of input files. These scripts require perl and csh/tcsh. [file 1471-2156-7-40-S1.tgz › SUP_v060629/doc/Examples/TwoLocusSusceptibility/simout.dat]

 The random number seed is:  1039
 The number of replications is:     1
 The requested proportion of unlinked families is:  0.000
 The trait locus is locus number:   1
    Summary Statistics about simped.dat 
 Number of pedigrees     100
 Number of people        400
 Number of females       100
 Number of males         300
 There were   0 in category:  Marker Unknown; Trait original
 There were   0 in category:  Marker Available; Trait simulated
 There were 400 in category:  Marker Available; Trait original
 There were   0 in category:  Marker Unknown; Trait simulated
LINKAGE/SLINK (V2.51) WITH  3-POINT AUTOSOMAL DATA
-----------------------------------
 LINKED ORDER OF LOCI:   1  2  3
-----------------------------------
-----------------------------------
-----------------------------------
TRUE THETAS FOR LINKED ORDER    0.000000   0.000000
-----------------------------------
-----------------------------------
 UNLINKED ORDER OF LOCI:   1  2  3
-----------------------------------
-----------------------------------
TRUE THETAS FOR UNLINKED ORDER    0.500000   0.000000
-----------------------------------
 Elapsed Time for one replicate =     0.10 seconds

 Elapsed Time =     0.00 min. or     0.00 hours
-----------------------------------
Actual proportion of unlinked families:  0.000
