# Supplementary material for: SUP: an extension to SLINK to allow a larger number of marker loci to be simulated in pedigrees conditional on trait values
Source: BMC Genet. 2006 Jul 3;7:40. doi: 10.1186/1471-2156-7-40 (PMC1524809; doi:10.1186/1471-2156-7-40)
Supplement: Additional file 1 — Included with this manuscript are the source code for SUP and documentation on both steps of the implementation described here. It is intended to be compiled on a UNIX/Linux system. On a Windows environment, the simplest way is to install CYGWIN , a linux emulator. It compiles using gcc version 2.95.3 and higher. To install, type at the prompt % gunzip sup.tgz % tar -xvf sup.tar Go to the src/directory and compile by typing % make or % g++ *.cc -o sup The documentation can be found in the doc/directory. In there, scripts are included to help in the creation of input files. These scripts require perl and csh/tcsh. [file 1471-2156-7-40-S1.tgz › SUP_v060629/doc/Examples/TwoLocusSusceptibility/pedfile.dat]

1 1 0 0 3 0 0 1 1 0 1 1 1 1 2 2 Linked Mk Avail	Tr orig
1 2 0 0 3 0 0 2 0 0 2 1 2 4 3 2 Linked Mk Avail	Tr orig
1 3 1 2 0 4 4 1 0 2 1 1 1 1 4 2 Linked Mk Avail	Tr orig
1 4 1 2 0 0 0 1 0 2 2 1 1 1 4 2 Linked Mk Avail	Tr orig
2 1 0 0 3 0 0 1 1 0 1 1 1 1 2 2 Linked Mk Avail	Tr orig
2 2 0 0 3 0 0 2 0 0 1 1 1 3 4 2 Linked Mk Avail	Tr orig
2 3 1 2 0 4 4 1 0 2 1 1 1 1 3 2 Linked Mk Avail	Tr orig
2 4 1 2 0 0 0 1 0 2 1 1 1 2 4 2 Linked Mk Avail	Tr orig
3 1 0 0 3 0 0 1 1 0 2 1 1 1 2 2 Linked Mk Avail	Tr orig
3 2 0 0 3 0 0 2 0 0 1 1 2 4 3 2 Linked Mk Avail	Tr orig
3 3 1 2 0 4 4 1 0 2 2 1 1 2 4 2 Linked Mk Avail	Tr orig
3 4 1 2 0 0 0 1 0 2 2 1 2 2 3 2 Linked Mk Avail	Tr orig
4 1 0 0 3 0 0 1 1 0 1 1 1 1 2 2 Linked Mk Avail	Tr orig
4 2 0 0 3 0 0 2 0 0 1 1 1 3 4 2 Linked Mk Avail	Tr orig
4 3 1 2 0 4 4 1 0 2 1 1 1 1 4 2 Linked Mk Avail	Tr orig
4 4 1 2 0 0 0 1 0 2 1 1 1 2 4 2 Linked Mk Avail	Tr orig
5 1 0 0 3 0 0 1 1 0 2 1 2 2 1 2 Linked Mk Avail	Tr orig
5 2 0 0 3 0 0 2 0 0 3 1 2 3 4 2 Linked Mk Avail	Tr orig
5 3 1 2 0 4 4 1 0 2 3 1 2 3 1 2 Linked Mk Avail	Tr orig
5 4 1 2 0 0 0 1 0 2 2 1 2 3 1 2 Linked Mk Avail	Tr orig
6 1 0 0 3 0 0 1 1 0 2 1 2 2 1 2 Linked Mk Avail	Tr orig
6 2 0 0 3 0 0 2 0 0 2 1 1 3 4 2 Linked Mk Avail	Tr orig
6 3 1 2 0 4 4 1 0 2 2 1 2 3 1 2 Linked Mk Avail	Tr orig
6 4 1 2 0 0 0 1 0 2 2 1 2 3 1 2 Linked Mk Avail	Tr orig
7 1 0 0 3 0 0 1 1 0 1 1 2 1 2 2 Linked Mk Avail	Tr orig
7 2 0 0 3 0 0 2 0 0 1 1 1 3 4 2 Linked Mk Avail	Tr orig
7 3 1 2 0 4 4 1 0 2 1 1 2 4 2 2 Linked Mk Avail	Tr orig
7 4 1 2 0 0 0 1 0 2 1 1 2 3 2 2 Linked Mk Avail	Tr orig
8 1 0 0 3 0 0 1 1 0 1 1 2 1 2 2 Linked Mk Avail	Tr orig
8 2 0 0 3 0 0 2 0 0 1 1 1 3 4 2 Linked Mk Avail	Tr orig
8 3 1 2 0 4 4 1 0 2 1 1 1 1 3 2 Linked Mk Avail	Tr orig
8 4 1 2 0 0 0 1 0 2 1 1 2 4 2 2 Linked Mk Avail	Tr orig
9 1 0 0 3 0 0 1 1 0 2 2 2 1 2 2 Linked Mk Avail	Tr orig
9 2 0 0 3 0 0 2 0 0 2 1 2 4 3 2 Linked Mk Avail	Tr orig
9 3 1 2 0 4 4 1 0 2 2 2 2 2 3 2 Linked Mk Avail	Tr orig
9 4 1 2 0 0 0 1 0 2 2 1 2 4 1 2 Linked Mk Avail	Tr orig
10 1 0 0 3 0 0 1 1 0 1 1 1 1 2 2 Linked Mk Avail	Tr orig
10 2 0 0 3 0 0 2 0 0 1 1 1 3 4 2 Linked Mk Avail	Tr orig
10 3 1 2 0 4 4 1 0 2 1 1 1 2 4 2 Linked Mk Avail	Tr orig
10 4 1 2 0 0 0 1 0 2 1 1 1 2 4 2 Linked Mk Avail	Tr orig
11 1 0 0 3 0 0 1 1 0 1 1 1 1 2 2 Linked Mk Avail	Tr orig
11 2 0 0 3 0 0 2 0 0 1 2 2 3 4 2 Linked Mk Avail	Tr orig
11 3 1 2 0 4 4 1 0 2 1 1 2 2 3 2 Linked Mk Avail	Tr orig
11 4 1 2 0 0 0 1 0 2 1 1 2 2 4 2 Linked Mk Avail	Tr orig
12 1 0 0 3 0 0 1 1 0 1 1 1 1 2 2 Linked Mk Avail	Tr orig
12 2 0 0 3 0 0 2 0 0 1 1 2 3 4 2 Linked Mk Avail	Tr orig
12 3 1 2 0 4 4 1 0 2 1 1 1 2 3 2 Linked Mk Avail	Tr orig
12 4 1 2 0 0 0 1 0 2 1 1 1 2 3 2 Linked Mk Avail	Tr orig
13 1 0 0 3 0 0 1 1 0 1 1 2 2 1 2 Linked Mk Avail	Tr orig
13 2 0 0 3 0 0 2 0 0 1 1 1 3 4 2 Linked Mk Avail	Tr orig
13 3 1 2 0 4 4 1 0 2 1 1 1 2 4 2 Linked Mk Avail	Tr orig
13 4 1 2 0 0 0 1 0 2 1 1 2 3 1 2 Linked Mk Avail	Tr orig
14 1 0 0 3 0 0 1 1 0 2 1 1 1 2 2 Linked Mk Avail	Tr orig
14 2 0 0 3 0 0 2 0 0 1 1 1 3 4 2 Linked Mk Avail	Tr orig
14 3 1 2 0 4 4 1 0 2 2 1 1 2 3 2 Linked Mk Avail	Tr orig
14 4 1 2 0 0 0 1 0 2 2 1 1 2 3 2 Linked Mk Avail	Tr orig
15 1 0 0 3 0 0 1 1 0 1 1 1 1 2 2 Linked Mk Avail	Tr orig
15 2 0 0 3 0 0 2 0 0 1 1 2 3 4 2 Linked Mk Avail	Tr orig
15 3 1 2 0 4 4 1 0 2 1 1 2 1 4 2 Linked Mk Avail	Tr orig
15 4 1 2 0 0 0 1 0 2 1 1 1 1 3 2 Linked Mk Avail	Tr orig
16 1 0 0 3 0 0 1 1 0 2 1 1 1 2 2 Linked Mk Avail	Tr orig
16 2 0 0 3 0 0 2 0 0 1 1 1 3 4 2 Linked Mk Avail	Tr orig
16 3 1 2 0 4 4 1 0 2 1 1 1 1 4 2 Linked Mk Avail	Tr orig
16 4 1 2 0 0 0 1 0 2 2 1 1 1 4 2 Linked Mk Avail	Tr orig
17 1 0 0 3 0 0 1 1 0 1 1 1 1 2 2 Linked Mk Avail	Tr orig
17 2 0 0 3 0 0 2 0 0 1 1 2 3 4 2 Linked Mk Avail	Tr orig
17 3 1 2 0 4 4 1 0 2 1 1 2 1 4 2 Linked Mk Avail	Tr orig
17 4 1 2 0 0 0 1 0 2 1 1 2 1 4 2 Linked Mk Avail	Tr orig
18 1 0 0 3 0 0 1 1 0 1 1 1 1 2 2 Linked Mk Avail	Tr orig
18 2 0 0 3 0 0 2 0 0 1 1 2 3 4 2 Linked Mk Avail	Tr orig
18 3 1 2 0 4 4 1 0 2 1 1 1 1 3 2 Linked Mk Avail	Tr orig
18 4 1 2 0 0 0 1 0 2 1 1 2 1 4 2 Linked Mk Avail	Tr orig
19 1 0 0 3 0 0 1 1 0 1 1 1 1 2 2 Linked Mk Avail	Tr orig
19 2 0 0 3 0 0 2 0 0 1 1 2 4 3 2 Linked Mk Avail	Tr orig
19 3 1 2 0 4 4 1 0 2 1 1 2 1 3 2 Linked Mk Avail	Tr orig
19 4 1 2 0 0 0 1 0 2 1 1 1 1 4 2 Linked Mk Avail	Tr orig
20 1 0 0 3 0 0 1 1 0 1 1 1 1 2 2 Linked Mk Avail	Tr orig
20 2 0 0 3 0 0 2 0 0 1 1 1 3 4 2 Linked Mk Avail	Tr orig
20 3 1 2 0 4 4 1 0 2 1 1 1 1 4 2 Linked Mk Avail	Tr orig
20 4 1 2 0 0 0 1 0 2 1 1 1 1 4 2 Linked Mk Avail	Tr orig
21 1 0 0 3 0 0 1 1 0 1 1 1 1 2 2 Linked Mk Avail	Tr orig
21 2 0 0 3 0 0 2 0 0 1 1 1 3 4 2 Linked Mk Avail	Tr orig
21 3 1 2 0 4 4 1 0 2 1 1 1 1 3 2 Linked Mk Avail	Tr orig
21 4 1 2 0 0 0 1 0 2 1 1 1 1 4 2 Linked Mk Avail	Tr orig
22 1 0 0 3 0 0 1 1 0 1 1 2 2 1 2 Linked Mk Avail	Tr orig
22 2 0 0 3 0 0 2 0 0 1 1 2 4 3 2 Linked Mk Avail	Tr orig
22 3 1 2 0 4 4 1 0 2 1 1 2 2 3 2 Linked Mk Avail	Tr orig
22 4 1 2 0 0 0 1 0 2 1 1 2 4 1 2 Linked Mk Avail	Tr orig
23 1 0 0 3 0 0 1 1 0 1 1 1 1 2 2 Linked Mk Avail	Tr orig
23 2 0 0 3 0 0 2 0 0 2 1 2 3 4 2 Linked Mk Avail	Tr orig
23 3 1 2 0 4 4 1 0 2 1 1 1 2 3 2 Linked Mk Avail	Tr orig
23 4 1 2 0 0 0 1 0 2 2 1 1 2 3 2 Linked Mk Avail	Tr orig
24 1 0 0 3 0 0 1 1 0 2 1 1 1 2 2 Linked Mk Avail	Tr orig
24 2 0 0 3 0 0 2 0 0 1 1 2 4 3 2 Linked Mk Avail	Tr orig
24 3 1 2 0 4 4 1 0 2 1 1 1 1 4 2 Linked Mk Avail	Tr orig
24 4 1 2 0 0 0 1 0 2 1 1 2 1 3 2 Linked Mk Avail	Tr orig
25 1 0 0 3 0 0 1 1 0 1 1 1 1 2 2 Linked Mk Avail	Tr orig
25 2 0 0 3 0 0 2 0 0 1 1 2 3 4 2 Linked Mk Avail	Tr orig
25 3 1 2 0 4 4 1 0 2 1 1 1 2 3 2 Linked Mk Avail	Tr orig
25 4 1 2 0 0 0 1 0 2 1 1 2 2 4 2 Linked Mk Avail	Tr orig
26 1 0 0 3 0 0 1 1 0 1 1 2 1 2 2 Linked Mk Avail	Tr orig
26 2 0 0 3 0 0 2 0 0 1 1 1 3 4 2 Linked Mk Avail	Tr orig
26 3 1 2 0 4 4 1 0 2 1 1 2 3 2 2 Linked Mk Avail	Tr orig
26 4 1 2 0 0 0 1 0 2 1 1 2 3 2 2 Linked Mk Avail	Tr orig
27 1 0 0 3 0 0 1 1 0 1 1 2 2 1 2 Linked Mk Avail	Tr orig
27 2 0 0 3 0 0 2 0 0 1 1 1 3 4 2 Linked Mk Avail	Tr orig
27 3 1 2 0 4 4 1 0 2 1 1 1 2 3 2 Linked Mk Avail	Tr orig
27 4 1 2 0 0 0 1 0 2 1 1 2 4 1 2 Linked Mk Avail	Tr orig
28 1 0 0 3 0 0 1 1 0 2 1 2 1 2 2 Linked Mk Avail	Tr orig
28 2 0 0 3 0 0 2 0 0 1 1 2 3 4 2 Linked Mk Avail	Tr orig
28 3 1 2 0 4 4 1 0 2 2 2 2 2 4 2 Linked Mk Avail	Tr orig
28 4 1 2 0 0 0 1 0 2 2 1 2 1 4 2 Linked Mk Avail	Tr orig
29 1 0 0 3 0 0 1 1 0 1 1 2 1 2 2 Linked Mk Avail	Tr orig
29 2 0 0 3 0 0 2 0 0 1 1 2 4 3 2 Linked Mk Avail	Tr orig
29 3 1 2 0 4 4 1 0 2 1 2 2 2 3 2 Linked Mk Avail	Tr orig
29 4 1 2 0 0 0 1 0 2 1 1 1 1 4 2 Linked Mk Avail	Tr orig
30 1 0 0 3 0 0 1 1 0 2 1 1 1 2 2 Linked Mk Avail	Tr orig
30 2 0 0 3 0 0 2 0 0 1 1 1 3 4 2 Linked Mk Avail	Tr orig
30 3 1 2 0 4 4 1 0 2 2 1 1 2 3 2 Linked Mk Avail	Tr orig
30 4 1 2 0 0 0 1 0 2 1 1 1 1 4 2 Linked Mk Avail	Tr orig
31 1 0 0 3 0 0 1 1 0 1 1 2 2 1 2 Linked Mk Avail	Tr orig
31 2 0 0 3 0 0 2 0 0 1 1 1 3 4 2 Linked Mk Avail	Tr orig
31 3 1 2 0 4 4 1 0 2 1 1 1 2 3 2 Linked Mk Avail	Tr orig
31 4 1 2 0 0 0 1 0 2 1 1 2 3 1 2 Linked Mk Avail	Tr orig
32 1 0 0 3 0 0 1 1 0 1 1 2 2 1 2 Linked Mk Avail	Tr orig
32 2 0 0 3 0 0 2 0 0 1 1 1 3 4 2 Linked Mk Avail	Tr orig
32 3 1 2 0 4 4 1 0 2 1 1 1 2 4 2 Linked Mk Avail	Tr orig
32 4 1 2 0 0 0 1 0 2 1 1 1 2 4 2 Linked Mk Avail	Tr orig
33 1 0 0 3 0 0 1 1 0 1 1 2 2 1 2 Linked Mk Avail	Tr orig
33 2 0 0 3 0 0 2 0 0 3 1 1 3 4 2 Linked Mk Avail	Tr orig
33 3 1 2 0 4 4 1 0 2 2 1 2 4 1 2 Linked Mk Avail	Tr orig
33 4 1 2 0 0 0 1 0 2 2 1 2 3 1 2 Linked Mk Avail	Tr orig
34 1 0 0 3 0 0 1 1 0 1 1 1 1 2 2 Linked Mk Avail	Tr orig
34 2 0 0 3 0 0 2 0 0 1 2 2 3 4 2 Linked Mk Avail	Tr orig
34 3 1 2 0 4 4 1 0 2 1 1 2 2 3 2 Linked Mk Avail	Tr orig
34 4 1 2 0 0 0 1 0 2 1 1 2 1 4 2 Linked Mk Avail	Tr orig
35 1 0 0 3 0 0 1 1 0 1 1 1 1 2 2 Linked Mk Avail	Tr orig
35 2 0 0 3 0 0 2 0 0 1 1 1 3 4 2 Linked Mk Avail	Tr orig
35 3 1 2 0 4 4 1 0 2 1 1 1 1 3 2 Linked Mk Avail	Tr orig
35 4 1 2 0 0 0 1 0 2 1 1 1 1 3 2 Linked Mk Avail	Tr orig
36 1 0 0 3 0 0 1 1 0 1 1 1 1 2 2 Linked Mk Avail	Tr orig
36 2 0 0 3 0 0 2 0 0 1 1 1 3 4 2 Linked Mk Avail	Tr orig
36 3 1 2 0 4 4 1 0 2 1 1 1 1 3 2 Linked Mk Avail	Tr orig
36 4 1 2 0 0 0 1 0 2 1 1 1 2 3 2 Linked Mk Avail	Tr orig
37 1 0 0 3 0 0 1 1 0 1 1 1 1 2 2 Linked Mk Avail	Tr orig
37 2 0 0 3 0 0 2 0 0 2 1 2 4 3 2 Linked Mk Avail	Tr orig
37 3 1 2 0 4 4 1 0 2 2 1 2 1 3 2 Linked Mk Avail	Tr orig
37 4 1 2 0 0 0 1 0 2 2 1 2 2 3 2 Linked Mk Avail	Tr orig
38 1 0 0 3 0 0 1 1 0 1 1 1 1 2 2 Linked Mk Avail	Tr orig
38 2 0 0 3 0 0 2 0 0 2 1 1 3 4 2 Linked Mk Avail	Tr orig
38 3 1 2 0 4 4 1 0 2 2 1 1 2 4 2 Linked Mk Avail	Tr orig
38 4 1 2 0 0 0 1 0 2 1 1 1 1 4 2 Linked Mk Avail	Tr orig
39 1 0 0 3 0 0 1 1 0 2 1 2 1 2 2 Linked Mk Avail	Tr orig
39 2 0 0 3 0 0 2 0 0 2 1 2 4 3 2 Linked Mk Avail	Tr orig
39 3 1 2 0 4 4 1 0 2 1 1 2 1 3 2 Linked Mk Avail	Tr orig
39 4 1 2 0 0 0 1 0 2 3 1 2 4 2 2 Linked Mk Avail	Tr orig
40 1 0 0 3 0 0 1 1 0 1 1 1 1 2 2 Linked Mk Avail	Tr orig
40 2 0 0 3 0 0 2 0 0 2 1 2 4 3 2 Linked Mk Avail	Tr orig
40 3 1 2 0 4 4 1 0 2 2 1 2 2 3 2 Linked Mk Avail	Tr orig
40 4 1 2 0 0 0 1 0 2 1 1 1 1 4 2 Linked Mk Avail	Tr orig
41 1 0 0 3 0 0 1 1 0 2 1 1 1 2 2 Linked Mk Avail	Tr orig
41 2 0 0 3 0 0 2 0 0 1 1 1 3 4 2 Linked Mk Avail	Tr orig
41 3 1 2 0 4 4 1 0 2 2 1 1 1 3 2 Linked Mk Avail	Tr orig
41 4 1 2 0 0 0 1 0 2 1 1 1 1 4 2 Linked Mk Avail	Tr orig
42 1 0 0 3 0 0 1 1 0 2 1 1 1 2 2 Linked Mk Avail	Tr orig
42 2 0 0 3 0 0 2 0 0 1 1 1 3 4 2 Linked Mk Avail	Tr orig
42 3 1 2 0 4 4 1 0 2 2 1 1 2 3 2 Linked Mk Avail	Tr orig
42 4 1 2 0 0 0 1 0 2 2 1 1 2 4 2 Linked Mk Avail	Tr orig
43 1 0 0 3 0 0 1 1 0 2 2 2 1 2 2 Linked Mk Avail	Tr orig
43 2 0 0 3 0 0 2 0 0 1 1 1 3 4 2 Linked Mk Avail	Tr orig
43 3 1 2 0 4 4 1 0 2 2 1 2 3 1 2 Linked Mk Avail	Tr orig
43 4 1 2 0 0 0 1 0 2 2 1 2 4 1 2 Linked Mk Avail	Tr orig
44 1 0 0 3 0 0 1 1 0 1 1 2 1 2 2 Linked Mk Avail	Tr orig
44 2 0 0 3 0 0 2 0 0 1 1 1 3 4 2 Linked Mk Avail	Tr orig
44 3 1 2 0 4 4 1 0 2 1 1 1 1 3 2 Linked Mk Avail	Tr orig
44 4 1 2 0 0 0 1 0 2 1 1 2 4 2 2 Linked Mk Avail	Tr orig
45 1 0 0 3 0 0 1 1 0 1 1 2 1 2 2 Linked Mk Avail	Tr orig
45 2 0 0 3 0 0 2 0 0 1 1 1 3 4 2 Linked Mk Avail	Tr orig
45 3 1 2 0 4 4 1 0 2 1 1 1 1 3 2 Linked Mk Avail	Tr orig
45 4 1 2 0 0 0 1 0 2 1 1 2 4 2 2 Linked Mk Avail	Tr orig
46 1 0 0 3 0 0 1 1 0 1 1 1 1 2 2 Linked Mk Avail	Tr orig
46 2 0 0 3 0 0 2 0 0 2 1 2 4 3 2 Linked Mk Avail	Tr orig
46 3 1 2 0 4 4 1 0 2 2 1 2 1 3 2 Linked Mk Avail	Tr orig
46 4 1 2 0 0 0 1 0 2 1 1 2 1 3 2 Linked Mk Avail	Tr orig
47 1 0 0 3 0 0 1 1 0 1 1 1 1 2 2 Linked Mk Avail	Tr orig
47 2 0 0 3 0 0 2 0 0 1 1 2 4 3 2 Linked Mk Avail	Tr orig
47 3 1 2 0 4 4 1 0 2 1 1 1 2 4 2 Linked Mk Avail	Tr orig
47 4 1 2 0 0 0 1 0 2 1 1 1 1 4 2 Linked Mk Avail	Tr orig
48 1 0 0 3 0 0 1 1 0 2 1 2 2 1 2 Linked Mk Avail	Tr orig
48 2 0 0 3 0 0 2 0 0 1 1 1 3 4 2 Linked Mk Avail	Tr orig
48 3 1 2 0 4 4 1 0 2 2 1 2 3 1 2 Linked Mk Avail	Tr orig
48 4 1 2 0 0 0 1 0 2 2 1 1 2 4 2 Linked Mk Avail	Tr orig
49 1 0 0 3 0 0 1 1 0 1 1 1 1 2 2 Linked Mk Avail	Tr orig
49 2 0 0 3 0 0 2 0 0 1 1 2 3 4 2 Linked Mk Avail	Tr orig
49 3 1 2 0 4 4 1 0 2 1 1 1 2 3 2 Linked Mk Avail	Tr orig
49 4 1 2 0 0 0 1 0 2 1 1 2 2 4 2 Linked Mk Avail	Tr orig
50 1 0 0 3 0 0 1 1 0 1 1 2 2 1 2 Linked Mk Avail	Tr orig
50 2 0 0 3 0 0 2 0 0 1 1 1 3 4 2 Linked Mk Avail	Tr orig
50 3 1 2 0 4 4 1 0 2 1 1 2 4 1 2 Linked Mk Avail	Tr orig
50 4 1 2 0 0 0 1 0 2 1 1 1 2 4 2 Linked Mk Avail	Tr orig
51 1 0 0 3 0 0 1 1 0 2 1 2 2 1 2 Linked Mk Avail	Tr orig
51 2 0 0 3 0 0 2 0 0 2 1 1 3 4 2 Linked Mk Avail	Tr orig
51 3 1 2 0 4 4 1 0 2 3 1 2 4 1 2 Linked Mk Avail	Tr orig
51 4 1 2 0 0 0 1 0 2 3 1 2 4 1 2 Linked Mk Avail	Tr orig
52 1 0 0 3 0 0 1 1 0 2 1 2 1 2 2 Linked Mk Avail	Tr orig
52 2 0 0 3 0 0 2 0 0 1 1 1 3 4 2 Linked Mk Avail	Tr orig
52 3 1 2 0 4 4 1 0 2 1 1 2 3 2 2 Linked Mk Avail	Tr orig
52 4 1 2 0 0 0 1 0 2 2 1 2 4 2 2 Linked Mk Avail	Tr orig
53 1 0 0 3 0 0 1 1 0 2 1 1 1 2 2 Linked Mk Avail	Tr orig
53 2 0 0 3 0 0 2 0 0 1 1 2 3 4 2 Linked Mk Avail	Tr orig
53 3 1 2 0 4 4 1 0 2 1 1 2 2 4 2 Linked Mk Avail	Tr orig
53 4 1 2 0 0 0 1 0 2 2 1 2 1 4 2 Linked Mk Avail	Tr orig
54 1 0 0 3 0 0 1 1 0 1 1 1 1 2 2 Linked Mk Avail	Tr orig
54 2 0 0 3 0 0 2 0 0 2 1 1 3 4 2 Linked Mk Avail	Tr orig
54 3 1 2 0 4 4 1 0 2 2 1 1 1 3 2 Linked Mk Avail	Tr orig
54 4 1 2 0 0 0 1 0 2 1 1 1 2 4 2 Linked Mk Avail	Tr orig
55 1 0 0 3 0 0 1 1 0 1 1 1 1 2 2 Linked Mk Avail	Tr orig
55 2 0 0 3 0 0 2 0 0 1 1 2 4 3 2 Linked Mk Avail	Tr orig
55 3 1 2 0 4 4 1 0 2 1 1 1 1 4 2 Linked Mk Avail	Tr orig
55 4 1 2 0 0 0 1 0 2 1 1 1 1 4 2 Linked Mk Avail	Tr orig
56 1 0 0 3 0 0 1 1 0 1 1 1 1 2 2 Linked Mk Avail	Tr orig
56 2 0 0 3 0 0 2 0 0 1 1 1 3 4 2 Linked Mk Avail	Tr orig
56 3 1 2 0 4 4 1 0 2 1 1 1 1 3 2 Linked Mk Avail	Tr orig
56 4 1 2 0 0 0 1 0 2 1 1 1 1 4 2 Linked Mk Avail	Tr orig
57 1 0 0 3 0 0 1 1 0 2 1 1 1 2 2 Linked Mk Avail	Tr orig
57 2 0 0 3 0 0 2 0 0 1 1 1 3 4 2 Linked Mk Avail	Tr orig
57 3 1 2 0 4 4 1 0 2 1 1 1 2 3 2 Linked Mk Avail	Tr orig
57 4 1 2 0 0 0 1 0 2 2 1 1 1 3 2 Linked Mk Avail	Tr orig
58 1 0 0 3 0 0 1 1 0 2 1 1 1 2 2 Linked Mk Avail	Tr orig
58 2 0 0 3 0 0 2 0 0 2 1 1 3 4 2 Linked Mk Avail	Tr orig
58 3 1 2 0 4 4 1 0 2 2 1 1 2 4 2 Linked Mk Avail	Tr orig
58 4 1 2 0 0 0 1 0 2 2 1 1 1 4 2 Linked Mk Avail	Tr orig
59 1 0 0 3 0 0 1 1 0 1 1 1 1 2 2 Linked Mk Avail	Tr orig
59 2 0 0 3 0 0 2 0 0 1 1 1 3 4 2 Linked Mk Avail	Tr orig
59 3 1 2 0 4 4 1 0 2 1 1 1 2 3 2 Linked Mk Avail	Tr orig
59 4 1 2 0 0 0 1 0 2 1 1 1 2 4 2 Linked Mk Avail	Tr orig
60 1 0 0 3 0 0 1 1 0 1 1 1 1 2 2 Linked Mk Avail	Tr orig
60 2 0 0 3 0 0 2 0 0 1 1 1 3 4 2 Linked Mk Avail	Tr orig
60 3 1 2 0 4 4 1 0 2 1 1 1 1 4 2 Linked Mk Avail	Tr orig
60 4 1 2 0 0 0 1 0 2 1 1 1 1 3 2 Linked Mk Avail	Tr orig
61 1 0 0 3 0 0 1 1 0 1 1 1 1 2 2 Linked Mk Avail	Tr orig
61 2 0 0 3 0 0 2 0 0 1 1 1 3 4 2 Linked Mk Avail	Tr orig
61 3 1 2 0 4 4 1 0 2 1 1 1 2 3 2 Linked Mk Avail	Tr orig
61 4 1 2 0 0 0 1 0 2 1 1 1 2 4 2 Linked Mk Avail	Tr orig
62 1 0 0 3 0 0 1 1 0 2 1 2 2 1 2 Linked Mk Avail	Tr orig
62 2 0 0 3 0 0 2 0 0 1 1 1 3 4 2 Linked Mk Avail	Tr orig
62 3 1 2 0 4 4 1 0 2 2 1 2 4 1 2 Linked Mk Avail	Tr orig
62 4 1 2 0 0 0 1 0 2 2 1 2 4 1 2 Linked Mk Avail	Tr orig
63 1 0 0 3 0 0 1 1 0 2 1 1 1 2 2 Linked Mk Avail	Tr orig
63 2 0 0 3 0 0 2 0 0 1 1 2 3 4 2 Linked Mk Avail	Tr orig
63 3 1 2 0 4 4 1 0 2 2 1 1 1 3 2 Linked Mk Avail	Tr orig
63 4 1 2 0 0 0 1 0 2 1 1 1 2 3 2 Linked Mk Avail	Tr orig
64 1 0 0 3 0 0 1 1 0 3 2 2 1 2 2 Linked Mk Avail	Tr orig
64 2 0 0 3 0 0 2 0 0 1 1 1 3 4 2 Linked Mk Avail	Tr orig
64 3 1 2 0 4 4 1 0 2 2 1 2 4 1 2 Linked Mk Avail	Tr orig
64 4 1 2 0 0 0 1 0 2 2 1 2 3 1 2 Linked Mk Avail	Tr orig
65 1 0 0 3 0 0 1 1 0 1 1 1 1 2 2 Linked Mk Avail	Tr orig
65 2 0 0 3 0 0 2 0 0 2 1 2 4 3 2 Linked Mk Avail	Tr orig
65 3 1 2 0 4 4 1 0 2 1 1 1 1 4 2 Linked Mk Avail	Tr orig
65 4 1 2 0 0 0 1 0 2 2 1 2 2 3 2 Linked Mk Avail	Tr orig
66 1 0 0 3 0 0 1 1 0 1 1 1 1 2 2 Linked Mk Avail	Tr orig
66 2 0 0 3 0 0 2 0 0 1 1 1 3 4 2 Linked Mk Avail	Tr orig
66 3 1 2 0 4 4 1 0 2 1 1 1 2 3 2 Linked Mk Avail	Tr orig
66 4 1 2 0 0 0 1 0 2 1 1 1 1 4 2 Linked Mk Avail	Tr orig
67 1 0 0 3 0 0 1 1 0 1 1 1 1 2 2 Linked Mk Avail	Tr orig
67 2 0 0 3 0 0 2 0 0 2 1 1 3 4 2 Linked Mk Avail	Tr orig
67 3 1 2 0 4 4 1 0 2 2 1 1 2 3 2 Linked Mk Avail	Tr orig
67 4 1 2 0 0 0 1 0 2 2 1 1 1 4 2 Linked Mk Avail	Tr orig
68 1 0 0 3 0 0 1 1 0 1 2 2 1 2 2 Linked Mk Avail	Tr orig
68 2 0 0 3 0 0 2 0 0 2 1 2 3 4 2 Linked Mk Avail	Tr orig
68 3 1 2 0 4 4 1 0 2 2 1 2 3 2 2 Linked Mk Avail	Tr orig
68 4 1 2 0 0 0 1 0 2 1 2 2 1 4 2 Linked Mk Avail	Tr orig
69 1 0 0 3 0 0 1 1 0 1 1 1 1 2 2 Linked Mk Avail	Tr orig
69 2 0 0 3 0 0 2 0 0 1 1 1 3 4 2 Linked Mk Avail	Tr orig
69 3 1 2 0 4 4 1 0 2 1 1 1 1 4 2 Linked Mk Avail	Tr orig
69 4 1 2 0 0 0 1 0 2 1 1 1 1 4 2 Linked Mk Avail	Tr orig
70 1 0 0 3 0 0 1 1 0 1 1 2 2 1 2 Linked Mk Avail	Tr orig
70 2 0 0 3 0 0 2 0 0 1 1 1 3 4 2 Linked Mk Avail	Tr orig
70 3 1 2 0 4 4 1 0 2 1 1 2 3 1 2 Linked Mk Avail	Tr orig
70 4 1 2 0 0 0 1 0 2 1 1 1 2 3 2 Linked Mk Avail	Tr orig
71 1 0 0 3 0 0 1 1 0 1 1 1 1 2 2 Linked Mk Avail	Tr orig
71 2 0 0 3 0 0 2 0 0 2 1 2 4 3 2 Linked Mk Avail	Tr orig
71 3 1 2 0 4 4 1 0 2 1 1 2 2 3 2 Linked Mk Avail	Tr orig
71 4 1 2 0 0 0 1 0 2 2 1 1 2 4 2 Linked Mk Avail	Tr orig
72 1 0 0 3 0 0 1 1 0 1 1 1 1 2 2 Linked Mk Avail	Tr orig
72 2 0 0 3 0 0 2 0 0 1 2 2 3 4 2 Linked Mk Avail	Tr orig
72 3 1 2 0 4 4 1 0 2 1 1 2 1 4 2 Linked Mk Avail	Tr orig
72 4 1 2 0 0 0 1 0 2 1 1 2 1 3 2 Linked Mk Avail	Tr orig
73 1 0 0 3 0 0 1 1 0 1 1 1 1 2 2 Linked Mk Avail	Tr orig
73 2 0 0 3 0 0 2 0 0 1 1 1 3 4 2 Linked Mk Avail	Tr orig
73 3 1 2 0 4 4 1 0 2 1 1 1 1 3 2 Linked Mk Avail	Tr orig
73 4 1 2 0 0 0 1 0 2 1 1 1 1 4 2 Linked Mk Avail	Tr orig
74 1 0 0 3 0 0 1 1 0 1 1 1 1 2 2 Linked Mk Avail	Tr orig
74 2 0 0 3 0 0 2 0 0 2 1 1 3 4 2 Linked Mk Avail	Tr orig
74 3 1 2 0 4 4 1 0 2 1 1 1 1 4 2 Linked Mk Avail	Tr orig
74 4 1 2 0 0 0 1 0 2 1 1 1 1 4 2 Linked Mk Avail	Tr orig
75 1 0 0 3 0 0 1 1 0 2 1 2 1 2 2 Linked Mk Avail	Tr orig
75 2 0 0 3 0 0 2 0 0 2 1 2 4 3 2 Linked Mk Avail	Tr orig
75 3 1 2 0 4 4 1 0 2 2 1 2 4 2 2 Linked Mk Avail	Tr orig
75 4 1 2 0 0 0 1 0 2 2 1 2 4 2 2 Linked Mk Avail	Tr orig
76 1 0 0 3 0 0 1 1 0 2 1 1 1 2 2 Linked Mk Avail	Tr orig
76 2 0 0 3 0 0 2 0 0 1 1 1 3 4 2 Linked Mk Avail	Tr orig
76 3 1 2 0 4 4 1 0 2 1 1 1 2 3 2 Linked Mk Avail	Tr orig
76 4 1 2 0 0 0 1 0 2 2 1 1 2 4 2 Linked Mk Avail	Tr orig
77 1 0 0 3 0 0 1 1 0 1 1 1 1 2 2 Linked Mk Avail	Tr orig
77 2 0 0 3 0 0 2 0 0 2 1 1 3 4 2 Linked Mk Avail	Tr orig
77 3 1 2 0 4 4 1 0 2 1 1 1 1 4 2 Linked Mk Avail	Tr orig
77 4 1 2 0 0 0 1 0 2 1 1 1 1 3 2 Linked Mk Avail	Tr orig
78 1 0 0 3 0 0 1 1 0 2 1 1 1 2 2 Linked Mk Avail	Tr orig
78 2 0 0 3 0 0 2 0 0 1 1 1 3 4 2 Linked Mk Avail	Tr orig
78 3 1 2 0 4 4 1 0 2 2 1 1 2 3 2 Linked Mk Avail	Tr orig
78 4 1 2 0 0 0 1 0 2 2 1 1 1 4 2 Linked Mk Avail	Tr orig
79 1 0 0 3 0 0 1 1 0 1 1 1 1 2 2 Linked Mk Avail	Tr orig
79 2 0 0 3 0 0 2 0 0 3 1 1 3 4 2 Linked Mk Avail	Tr orig
79 3 1 2 0 4 4 1 0 2 2 1 1 1 3 2 Linked Mk Avail	Tr orig
79 4 1 2 0 0 0 1 0 2 2 1 1 2 3 2 Linked Mk Avail	Tr orig
80 1 0 0 3 0 0 1 1 0 1 1 1 1 2 2 Linked Mk Avail	Tr orig
80 2 0 0 3 0 0 2 0 0 1 1 2 3 4 2 Linked Mk Avail	Tr orig
80 3 1 2 0 4 4 1 0 2 1 1 1 1 3 2 Linked Mk Avail	Tr orig
80 4 1 2 0 0 0 1 0 2 1 1 2 2 4 2 Linked Mk Avail	Tr orig
81 1 0 0 3 0 0 1 1 0 1 1 2 2 1 2 Linked Mk Avail	Tr orig
81 2 0 0 3 0 0 2 0 0 1 1 1 3 4 2 Linked Mk Avail	Tr orig
81 3 1 2 0 4 4 1 0 2 1 1 2 3 1 2 Linked Mk Avail	Tr orig
81 4 1 2 0 0 0 1 0 2 1 1 2 3 1 2 Linked Mk Avail	Tr orig
82 1 0 0 3 0 0 1 1 0 2 1 2 2 1 2 Linked Mk Avail	Tr orig
82 2 0 0 3 0 0 2 0 0 1 1 2 4 3 2 Linked Mk Avail	Tr orig
82 3 1 2 0 4 4 1 0 2 2 2 2 1 3 2 Linked Mk Avail	Tr orig
82 4 1 2 0 0 0 1 0 2 2 1 2 4 1 2 Linked Mk Avail	Tr orig
83 1 0 0 3 0 0 1 1 0 1 1 1 1 2 2 Linked Mk Avail	Tr orig
83 2 0 0 3 0 0 2 0 0 1 1 2 3 4 2 Linked Mk Avail	Tr orig
83 3 1 2 0 4 4 1 0 2 1 1 2 2 4 2 Linked Mk Avail	Tr orig
83 4 1 2 0 0 0 1 0 2 1 1 1 1 3 2 Linked Mk Avail	Tr orig
84 1 0 0 3 0 0 1 1 0 2 1 1 1 2 2 Linked Mk Avail	Tr orig
84 2 0 0 3 0 0 2 0 0 2 1 1 3 4 2 Linked Mk Avail	Tr orig
84 3 1 2 0 4 4 1 0 2 2 1 1 2 4 2 Linked Mk Avail	Tr orig
84 4 1 2 0 0 0 1 0 2 1 1 1 1 3 2 Linked Mk Avail	Tr orig
85 1 0 0 3 0 0 1 1 0 1 1 2 2 1 2 Linked Mk Avail	Tr orig
85 2 0 0 3 0 0 2 0 0 2 1 2 4 3 2 Linked Mk Avail	Tr orig
85 3 1 2 0 4 4 1 0 2 2 1 2 4 1 2 Linked Mk Avail	Tr orig
85 4 1 2 0 0 0 1 0 2 2 1 2 4 1 2 Linked Mk Avail	Tr orig
86 1 0 0 3 0 0 1 1 0 2 1 2 1 2 2 Linked Mk Avail	Tr orig
86 2 0 0 3 0 0 2 0 0 1 1 1 3 4 2 Linked Mk Avail	Tr orig
86 3 1 2 0 4 4 1 0 2 1 1 2 3 2 2 Linked Mk Avail	Tr orig
86 4 1 2 0 0 0 1 0 2 1 1 2 4 2 2 Linked Mk Avail	Tr orig
87 1 0 0 3 0 0 1 1 0 1 1 1 1 2 2 Linked Mk Avail	Tr orig
87 2 0 0 3 0 0 2 0 0 1 1 1 3 4 2 Linked Mk Avail	Tr orig
87 3 1 2 0 4 4 1 0 2 1 1 1 2 3 2 Linked Mk Avail	Tr orig
87 4 1 2 0 0 0 1 0 2 1 1 1 2 4 2 Linked Mk Avail	Tr orig
88 1 0 0 3 0 0 1 1 0 2 1 1 1 2 2 Linked Mk Avail	Tr orig
88 2 0 0 3 0 0 2 0 0 1 1 2 3 4 2 Linked Mk Avail	Tr orig
88 3 1 2 0 4 4 1 0 2 1 1 1 1 3 2 Linked Mk Avail	Tr orig
88 4 1 2 0 0 0 1 0 2 2 1 1 2 3 2 Linked Mk Avail	Tr orig
89 1 0 0 3 0 0 1 1 0 1 1 1 1 2 2 Linked Mk Avail	Tr orig
89 2 0 0 3 0 0 2 0 0 2 1 1 3 4 2 Linked Mk Avail	Tr orig
89 3 1 2 0 4 4 1 0 2 1 1 1 2 4 2 Linked Mk Avail	Tr orig
89 4 1 2 0 0 0 1 0 2 2 1 1 2 4 2 Linked Mk Avail	Tr orig
90 1 0 0 3 0 0 1 1 0 1 1 1 1 2 2 Linked Mk Avail	Tr orig
90 2 0 0 3 0 0 2 0 0 1 1 2 4 3 2 Linked Mk Avail	Tr orig
90 3 1 2 0 4 4 1 0 2 1 1 2 2 3 2 Linked Mk Avail	Tr orig
90 4 1 2 0 0 0 1 0 2 1 1 1 2 4 2 Linked Mk Avail	Tr orig
91 1 0 0 3 0 0 1 1 0 1 1 1 1 2 2 Linked Mk Avail	Tr orig
91 2 0 0 3 0 0 2 0 0 2 1 2 4 3 2 Linked Mk Avail	Tr orig
91 3 1 2 0 4 4 1 0 2 2 1 1 2 4 2 Linked Mk Avail	Tr orig
91 4 1 2 0 0 0 1 0 2 2 1 2 1 3 2 Linked Mk Avail	Tr orig
92 1 0 0 3 0 0 1 1 0 1 1 1 1 2 2 Linked Mk Avail	Tr orig
92 2 0 0 3 0 0 2 0 0 1 1 1 3 4 2 Linked Mk Avail	Tr orig
92 3 1 2 0 4 4 1 0 2 1 1 1 1 3 2 Linked Mk Avail	Tr orig
92 4 1 2 0 0 0 1 0 2 1 1 1 2 4 2 Linked Mk Avail	Tr orig
93 1 0 0 3 0 0 1 1 0 2 1 1 1 2 2 Linked Mk Avail	Tr orig
93 2 0 0 3 0 0 2 0 0 1 1 2 4 3 2 Linked Mk Avail	Tr orig
93 3 1 2 0 4 4 1 0 2 2 1 2 2 3 2 Linked Mk Avail	Tr orig
93 4 1 2 0 0 0 1 0 2 2 1 1 2 4 2 Linked Mk Avail	Tr orig
94 1 0 0 3 0 0 1 1 0 2 1 2 1 2 2 Linked Mk Avail	Tr orig
94 2 0 0 3 0 0 2 0 0 1 1 1 3 4 2 Linked Mk Avail	Tr orig
94 3 1 2 0 4 4 1 0 2 2 1 2 4 2 2 Linked Mk Avail	Tr orig
94 4 1 2 0 0 0 1 0 2 1 1 2 4 2 2 Linked Mk Avail	Tr orig
95 1 0 0 3 0 0 1 1 0 1 1 1 1 2 2 Linked Mk Avail	Tr orig
95 2 0 0 3 0 0 2 0 0 2 1 2 4 3 2 Linked Mk Avail	Tr orig
95 3 1 2 0 4 4 1 0 2 2 1 2 2 3 2 Linked Mk Avail	Tr orig
95 4 1 2 0 0 0 1 0 2 1 1 1 2 4 2 Linked Mk Avail	Tr orig
96 1 0 0 3 0 0 1 1 0 2 1 1 1 2 2 Linked Mk Avail	Tr orig
96 2 0 0 3 0 0 2 0 0 1 1 2 4 3 2 Linked Mk Avail	Tr orig
96 3 1 2 0 4 4 1 0 2 1 1 2 1 3 2 Linked Mk Avail	Tr orig
96 4 1 2 0 0 0 1 0 2 2 1 1 1 4 2 Linked Mk Avail	Tr orig
97 1 0 0 3 0 0 1 1 0 2 1 1 1 2 2 Linked Mk Avail	Tr orig
97 2 0 0 3 0 0 2 0 0 1 1 1 3 4 2 Linked Mk Avail	Tr orig
97 3 1 2 0 4 4 1 0 2 2 1 1 2 4 2 Linked Mk Avail	Tr orig
97 4 1 2 0 0 0 1 0 2 1 1 1 2 3 2 Linked Mk Avail	Tr orig
98 1 0 0 3 0 0 1 1 0 1 1 1 1 2 2 Linked Mk Avail	Tr orig
98 2 0 0 3 0 0 2 0 0 1 1 2 3 4 2 Linked Mk Avail	Tr orig
98 3 1 2 0 4 4 1 0 2 1 1 1 1 3 2 Linked Mk Avail	Tr orig
98 4 1 2 0 0 0 1 0 2 1 1 2 2 4 2 Linked Mk Avail	Tr orig
99 1 0 0 3 0 0 1 1 0 1 1 1 1 2 2 Linked Mk Avail	Tr orig
99 2 0 0 3 0 0 2 0 0 1 1 1 3 4 2 Linked Mk Avail	Tr orig
99 3 1 2 0 4 4 1 0 2 1 1 1 2 4 2 Linked Mk Avail	Tr orig
99 4 1 2 0 0 0 1 0 2 1 1 1 1 4 2 Linked Mk Avail	Tr orig
100 1 0 0 3 0 0 1 1 0 1 1 2 1 2 2 Linked Mk Avail	Tr orig
100 2 0 0 3 0 0 2 0 0 3 1 1 3 4 2 Linked Mk Avail	Tr orig
100 3 1 2 0 4 4 1 0 2 2 1 2 3 2 2 Linked Mk Avail	Tr orig
100 4 1 2 0 0 0 1 0 2 2 1 2 4 2 2 Linked Mk Avail	Tr orig
