# Supplementary material for: SUP: an extension to SLINK to allow a larger number of marker loci to be simulated in pedigrees conditional on trait values
Source: BMC Genet. 2006 Jul 3;7:40. doi: 10.1186/1471-2156-7-40 (PMC1524809; doi:10.1186/1471-2156-7-40)
Supplement: Additional file 1 — Included with this manuscript are the source code for SUP and documentation on both steps of the implementation described here. It is intended to be compiled on a UNIX/Linux system. On a Windows environment, the simplest way is to install CYGWIN , a linux emulator. It compiles using gcc version 2.95.3 and higher. To install, type at the prompt % gunzip sup.tgz % tar -xvf sup.tar Go to the src/directory and compile by typing % make or % g++ *.cc -o sup The documentation can be found in the doc/directory. In there, scripts are included to help in the creation of input files. These scripts require perl and csh/tcsh. [file 1471-2156-7-40-S1.tgz › SUP_v060629/doc/Examples/TwoLocusSusceptibility/output1.out]

1_1 1 0 0 1 0	1 1	1 1	1 1	1 1	1 1	1 2	1 2
1_1 2 0 0 2 0	1 2	1 1	1 1	1 1	1 1	1 1	1 2
1_1 3 1 2 1 2	1 1	1 1	1 1	1 1	1 1	1 1	1 1
1_1 4 1 2 1 2	1 2	1 1	1 1	1 1	1 1	2 1	2 2
1_2 1 0 0 1 0	1 1	1 1	1 1	1 1	1 1	1 1	1 1
1_2 2 0 0 2 0	1 1	1 1	1 1	1 1	1 1	1 1	1 1
1_2 3 1 2 1 2	1 1	1 1	1 1	1 1	1 1	1 1	1 1
1_2 4 1 2 1 2	1 1	1 1	1 1	1 1	1 1	1 1	1 1
1_3 1 0 0 1 0	1 2	1 1	1 1	1 1	1 1	1 1	1 2
1_3 2 0 0 2 0	1 1	1 1	1 1	1 1	1 1	1 1	1 1
1_3 3 1 2 1 2	2 1	1 1	1 1	1 1	1 1	1 1	2 1
1_3 4 1 2 1 2	2 1	1 1	1 1	1 1	1 1	1 1	2 1
1_4 1 0 0 1 0	1 1	1 1	1 1	1 1	1 1	1 1	1 1
1_4 2 0 0 2 0	1 1	1 1	1 1	1 1	1 1	2 1	2 1
1_4 3 1 2 1 2	1 1	1 1	1 1	1 1	1 1	1 1	1 1
1_4 4 1 2 1 2	1 1	1 1	1 1	1 1	1 1	1 1	1 1
1_5 1 0 0 1 0	1 2	1 1	1 1	1 1	1 1	2 1	2 2
1_5 2 0 0 2 0	2 2	1 1	1 1	1 1	1 1	1 1	2 2
1_5 3 1 2 1 2	2 2	1 1	1 1	1 1	1 1	1 1	2 2
1_5 4 1 2 1 2	1 2	1 1	1 1	1 1	1 1	2 1	2 2
1_6 1 0 0 1 0	1 2	1 1	1 1	1 1	1 1	1 1	1 2
1_6 2 0 0 2 0	1 2	1 1	1 1	1 1	1 1	1 1	1 2
1_6 3 1 2 1 2	1 2	1 1	1 1	1 1	1 1	1 1	1 2
1_6 4 1 2 1 2	1 2	1 1	1 1	1 1	1 1	1 1	1 2
1_7 1 0 0 1 0	1 1	1 1	1 1	1 1	2 1	2 1	2 1
1_7 2 0 0 2 0	1 1	1 1	1 1	1 2	1 2	1 2	1 2
1_7 3 1 2 1 2	1 1	1 1	1 1	1 1	1 1	1 1	1 1
1_7 4 1 2 1 2	1 1	1 1	1 1	1 2	2 2	2 2	2 2
1_8 1 0 0 1 0	1 1	1 1	1 1	1 1	1 1	1 1	2 2
1_8 2 0 0 2 0	1 1	1 1	1 1	1 1	1 1	2 2	2 2
1_8 3 1 2 1 2	1 1	1 1	1 1	1 1	1 1	1 2	2 2
1_8 4 1 2 1 2	1 1	1 1	1 1	1 1	1 1	1 2	2 2
1_9 1 0 0 1 0	1 2	1 1	1 1	1 1	1 1	1 1	1 2
1_9 2 0 0 2 0	1 2	1 1	1 1	1 1	1 1	1 1	2 2
1_9 3 1 2 1 2	2 1	1 1	1 1	1 1	1 1	1 1	2 2
1_9 4 1 2 1 2	2 1	1 1	1 1	1 1	1 1	1 1	2 2
1_10 1 0 0 1 0	1 1	1 1	1 1	1 1	1 1	1 1	1 1
1_10 2 0 0 2 0	1 1	1 1	2 1	2 1	2 1	2 2	2 2
1_10 3 1 2 1 2	1 1	1 1	1 1	1 1	1 1	1 2	1 2
1_10 4 1 2 1 2	1 1	1 1	1 1	1 1	1 1	1 2	1 2
1_11 1 0 0 1 0	1 1	1 1	1 1	1 1	1 1	1 1	1 2
1_11 2 0 0 2 0	1 1	1 1	1 1	1 1	1 1	1 1	1 1
1_11 3 1 2 1 2	1 1	1 1	1 1	1 1	1 1	1 1	2 1
1_11 4 1 2 1 2	1 1	1 1	1 1	1 1	1 1	1 1	1 1
1_12 1 0 0 1 0	1 1	1 1	1 1	1 1	1 1	2 1	2 1
1_12 2 0 0 2 0	1 1	1 1	1 1	1 1	1 1	1 1	1 1
1_12 3 1 2 1 2	1 1	1 1	1 1	1 1	1 1	2 1	2 1
1_12 4 1 2 1 2	1 1	1 1	1 1	1 1	1 1	1 1	1 1
1_13 1 0 0 1 0	1 1	1 1	1 1	1 1	1 1	1 1	1 1
1_13 2 0 0 2 0	1 1	1 1	1 1	1 1	1 2	1 2	1 2
1_13 3 1 2 1 2	1 1	1 1	1 1	1 1	1 1	1 1	1 1
1_13 4 1 2 1 2	1 1	1 1	1 1	1 1	1 2	1 2	1 2
1_14 1 0 0 1 0	1 2	1 1	1 1	1 1	1 1	1 1	2 2
1_14 2 0 0 2 0	1 1	1 1	1 1	1 1	1 1	1 1	1 1
1_14 3 1 2 1 2	2 1	1 1	1 1	1 1	1 1	1 1	2 1
1_14 4 1 2 1 2	2 1	1 1	1 1	1 1	1 1	1 1	2 1
1_15 1 0 0 1 0	1 1	1 1	1 1	1 1	1 1	2 1	2 1
1_15 2 0 0 2 0	1 1	1 1	1 1	1 1	1 1	1 1	1 1
1_15 3 1 2 1 2	1 1	1 1	1 1	1 1	1 1	1 1	1 1
1_15 4 1 2 1 2	1 1	1 1	1 1	1 1	1 1	1 1	1 1
1_16 1 0 0 1 0	1 2	1 1	1 1	1 1	1 1	1 1	1 2
1_16 2 0 0 2 0	1 1	1 1	1 1	1 1	1 1	1 1	2 1
1_16 3 1 2 1 2	1 1	1 1	1 1	1 1	1 1	1 1	1 2
1_16 4 1 2 1 2	2 1	1 1	1 1	1 1	1 1	1 1	2 1
1_17 1 0 0 1 0	1 1	1 1	1 1	1 1	1 1	1 2	1 2
1_17 2 0 0 2 0	1 1	1 1	1 1	1 1	1 1	2 1	2 1
1_17 3 1 2 1 2	1 1	1 1	1 1	1 1	1 1	1 1	1 1
1_17 4 1 2 1 2	1 1	1 1	1 1	1 1	1 1	2 2	2 2
1_18 1 0 0 1 0	1 1	1 1	1 1	1 1	1 1	1 1	1 1
1_18 2 0 0 2 0	1 1	1 1	1 1	1 1	1 1	1 2	1 2
1_18 3 1 2 1 2	1 1	1 1	1 1	1 1	1 1	1 2	1 2
1_18 4 1 2 1 2	1 1	1 1	1 1	1 1	1 1	1 2	1 2
1_19 1 0 0 1 0	1 1	1 1	1 1	1 1	2 1	2 1	2 1
1_19 2 0 0 2 0	1 1	1 1	1 1	1 1	1 1	1 2	1 2
1_19 3 1 2 1 2	1 1	1 1	1 1	1 1	1 1	1 1	1 1
1_19 4 1 2 1 2	1 1	1 1	1 1	1 1	1 1	1 1	1 1
1_20 1 0 0 1 0	1 1	1 1	1 1	1 1	1 1	1 1	1 1
1_20 2 0 0 2 0	1 1	1 1	1 1	1 1	1 1	1 1	1 1
1_20 3 1 2 1 2	1 1	1 1	1 1	1 1	1 1	1 1	1 1
1_20 4 1 2 1 2	1 1	1 1	1 1	1 1	1 1	1 1	1 1
1_21 1 0 0 1 0	1 1	1 1	1 1	1 1	1 1	1 1	1 1
1_21 2 0 0 2 0	1 1	1 1	1 1	1 1	1 1	1 1	1 1
1_21 3 1 2 1 2	1 1	1 1	1 1	1 1	1 1	1 1	1 1
1_21 4 1 2 1 2	1 1	1 1	1 1	1 1	1 1	1 1	1 1
1_22 1 0 0 1 0	1 1	1 1	1 1	1 1	1 1	1 1	1 1
1_22 2 0 0 2 0	1 1	1 1	1 1	1 1	1 1	2 1	2 1
1_22 3 1 2 1 2	1 1	1 1	1 1	1 1	1 1	1 2	1 2
1_22 4 1 2 1 2	1 1	1 1	1 1	1 1	1 1	1 2	1 2
1_23 1 0 0 1 0	1 1	1 1	1 1	1 1	1 1	1 1	2 1
1_23 2 0 0 2 0	1 2	1 1	1 1	1 1	1 1	1 1	2 2
1_23 3 1 2 1 2	1 1	1 1	1 1	1 1	1 1	1 1	1 2
1_23 4 1 2 1 2	1 2	1 1	1 1	1 1	1 1	1 1	1 2
1_24 1 0 0 1 0	1 2	1 1	1 1	1 1	1 1	1 1	2 2
1_24 2 0 0 2 0	1 1	1 1	1 1	1 1	1 1	1 2	1 2
1_24 3 1 2 1 2	1 1	1 1	1 1	1 1	1 1	1 1	2 1
1_24 4 1 2 1 2	1 1	1 1	1 1	1 1	1 1	1 2	2 2
1_25 1 0 0 1 0	1 1	1 1	1 1	1 1	1 1	1 2	1 2
1_25 2 0 0 2 0	1 1	1 1	1 1	1 1	1 1	1 1	1 1
1_25 3 1 2 1 2	1 1	1 1	1 1	1 1	1 1	1 1	1 1
1_25 4 1 2 1 2	1 1	1 1	1 1	1 1	1 1	2 1	2 1
1_26 1 0 0 1 0	1 1	1 2	1 1	1 1	1 1	1 1	1 1
1_26 2 0 0 2 0	1 1	1 1	1 1	1 1	1 1	2 1	2 2
1_26 3 1 2 1 2	1 1	1 1	1 1	1 1	1 1	1 1	1 2
1_26 4 1 2 1 2	1 1	1 1	1 1	1 1	1 1	1 1	1 2
1_27 1 0 0 1 0	1 1	1 1	1 1	1 1	1 1	1 2	1 2
1_27 2 0 0 2 0	1 1	1 1	1 1	1 1	1 1	1 1	2 1
1_27 3 1 2 1 2	1 1	1 1	1 1	1 1	1 1	2 1	2 1
1_27 4 1 2 1 2	1 1	1 1	1 1	1 1	1 1	2 1	2 2
1_28 1 0 0 1 0	1 2	1 1	1 1	1 1	1 1	2 1	2 2
1_28 2 0 0 2 0	1 1	1 1	1 1	1 1	1 1	1 1	1 1
1_28 3 1 2 1 2	2 1	1 1	1 1	1 1	1 1	1 1	2 1
1_28 4 1 2 1 2	2 1	1 1	1 1	1 1	1 1	1 1	2 1
1_29 1 0 0 1 0	1 1	1 1	1 1	1 1	1 1	1 1	1 1
1_29 2 0 0 2 0	1 1	1 1	1 1	1 1	2 1	2 1	2 1
1_29 3 1 2 1 2	1 1	1 1	1 1	1 1	1 1	1 1	1 1
1_29 4 1 2 1 2	1 1	1 1	1 1	1 1	1 2	1 2	1 2
1_30 1 0 0 1 0	1 2	1 1	1 1	1 1	1 1	1 1	1 2
1_30 2 0 0 2 0	1 1	1 1	1 1	1 1	1 1	1 1	2 1
1_30 3 1 2 1 2	2 1	1 1	1 1	1 1	1 1	1 1	2 2
1_30 4 1 2 1 2	1 1	1 1	1 1	1 1	1 1	1 1	1 2
1_31 1 0 0 1 0	1 1	1 1	1 1	1 1	1 1	1 2	1 2
1_31 2 0 0 2 0	1 1	1 1	1 1	1 1	1 2	1 2	2 2
1_31 3 1 2 1 2	1 1	1 1	1 1	1 1	1 2	2 2	2 2
1_31 4 1 2 1 2	1 1	1 1	1 1	1 1	1 1	1 1	1 2
1_32 1 0 0 1 0	1 1	1 1	1 1	1 1	1 1	1 1	1 1
1_32 2 0 0 2 0	1 1	1 1	1 1	1 1	1 1	1 1	1 1
1_32 3 1 2 1 2	1 1	1 1	1 1	1 1	1 1	1 1	1 1
1_32 4 1 2 1 2	1 1	1 1	1 1	1 1	1 1	1 1	1 1
1_33 1 0 0 1 0	1 1	1 1	1 1	1 1	1 1	1 1	1 1
1_33 2 0 0 2 0	2 2	1 1	1 1	1 1	1 1	1 1	2 2
1_33 3 1 2 1 2	1 2	1 1	1 1	1 1	1 1	1 1	1 2
1_33 4 1 2 1 2	1 2	1 1	1 1	1 1	1 1	1 1	1 2
1_34 1 0 0 1 0	1 1	1 1	1 1	1 1	1 1	1 1	1 1
1_34 2 0 0 2 0	1 1	1 1	1 1	1 1	1 1	1 1	1 1
1_34 3 1 2 1 2	1 1	1 1	1 1	1 1	1 1	1 1	1 1
1_34 4 1 2 1 2	1 1	1 1	1 1	1 1	1 1	1 1	1 1
1_35 1 0 0 1 0	1 1	1 1	1 1	1 1	1 1	1 2	1 2
1_35 2 0 0 2 0	1 1	1 1	1 1	1 1	1 1	1 1	2 1
1_35 3 1 2 1 2	1 1	1 1	1 1	1 1	1 1	2 1	2 1
1_35 4 1 2 1 2	1 1	1 1	1 1	1 1	1 1	1 1	1 2
1_36 1 0 0 1 0	1 1	1 1	1 1	1 1	2 1	2 1	2 1
1_36 2 0 0 2 0	1 1	1 1	1 1	2 1	2 1	2 1	2 1
1_36 3 1 2 1 2	1 1	1 1	1 1	1 1	2 1	2 1	2 1
1_36 4 1 2 1 2	1 1	1 1	1 1	1 1	2 1	2 1	2 1
1_37 1 0 0 1 0	1 1	1 1	1 1	1 1	1 1	2 1	2 1
1_37 2 0 0 2 0	1 2	1 1	1 1	1 1	1 1	1 1	1 2
1_37 3 1 2 1 2	1 2	1 1	1 1	1 1	1 1	2 1	2 2
1_37 4 1 2 1 2	1 2	1 1	1 1	1 1	1 1	2 1	2 2
1_38 1 0 0 1 0	1 1	1 1	1 1	1 1	1 2	1 2	1 2
1_38 2 0 0 2 0	1 2	1 1	1 1	1 1	1 1	1 1	2 2
1_38 3 1 2 1 2	1 2	1 1	1 1	1 1	1 1	1 1	1 2
1_38 4 1 2 1 2	1 1	1 1	1 1	1 1	2 1	2 1	2 2
1_39 1 0 0 1 0	1 2	1 1	1 1	1 1	1 1	1 1	1 2
1_39 2 0 0 2 0	1 2	1 1	1 1	1 1	1 1	1 1	1 2
1_39 3 1 2 1 2	1 1	1 1	1 1	1 1	1 1	1 1	1 1
1_39 4 1 2 1 2	2 2	1 1	1 1	1 1	1 1	1 1	2 2
1_40 1 0 0 1 0	1 1	1 1	1 1	1 1	1 1	1 1	1 1
1_40 2 0 0 2 0	1 2	1 1	1 1	1 1	2 1	2 1	2 2
1_40 3 1 2 1 2	1 2	1 1	1 1	1 1	1 1	1 1	1 2
1_40 4 1 2 1 2	1 1	1 1	1 1	1 1	1 2	1 2	1 2
1_41 1 0 0 1 0	1 2	1 1	1 1	1 1	1 1	1 1	2 2
1_41 2 0 0 2 0	1 1	1 1	1 1	1 1	1 1	1 1	1 1
1_41 3 1 2 1 2	2 1	1 1	1 1	1 1	1 1	1 1	2 1
1_41 4 1 2 1 2	1 1	1 1	1 1	1 1	1 1	1 1	2 1
1_42 1 0 0 1 0	1 2	1 1	1 1	1 1	1 1	1 1	1 2
1_42 2 0 0 2 0	1 1	1 1	1 1	1 1	1 1	1 1	1 1
1_42 3 1 2 1 2	2 1	1 1	1 1	1 1	1 1	1 1	2 1
1_42 4 1 2 1 2	2 1	1 1	1 1	1 1	1 1	1 1	2 1
1_43 1 0 0 1 0	1 2	1 1	1 1	1 1	1 1	1 1	1 2
1_43 2 0 0 2 0	1 1	1 1	1 1	1 1	1 1	1 2	1 2
1_43 3 1 2 1 2	2 1	1 1	1 1	1 1	1 1	1 2	2 2
1_43 4 1 2 1 2	2 1	1 1	1 1	1 1	1 1	1 1	2 1
1_44 1 0 0 1 0	1 1	1 1	1 1	1 1	1 1	1 1	1 2
1_44 2 0 0 2 0	1 1	1 1	1 1	1 1	1 1	1 1	1 1
1_44 3 1 2 1 2	1 1	1 1	1 1	1 1	1 1	1 1	1 1
1_44 4 1 2 1 2	1 1	1 1	1 1	1 1	1 1	1 1	2 1
1_45 1 0 0 1 0	1 1	1 1	1 1	1 1	1 1	1 1	1 1
1_45 2 0 0 2 0	1 1	1 1	1 1	1 1	1 1	1 1	1 2
1_45 3 1 2 1 2	1 1	1 1	1 1	1 1	1 1	1 1	1 1
1_45 4 1 2 1 2	1 1	1 1	1 1	1 1	1 1	1 1	1 2
1_46 1 0 0 1 0	1 1	1 1	1 1	1 1	1 1	1 2	1 2
1_46 2 0 0 2 0	1 2	1 1	1 1	1 1	1 1	1 1	1 2
1_46 3 1 2 1 2	1 2	1 1	1 1	1 1	1 1	1 1	1 2
1_46 4 1 2 1 2	1 1	1 1	1 1	1 1	1 1	2 1	2 1
1_47 1 0 0 1 0	1 1	2 1	1 1	1 1	1 1	1 1	1 1
1_47 2 0 0 2 0	1 1	1 1	1 1	1 1	1 1	2 1	2 1
1_47 3 1 2 1 2	1 1	2 1	1 1	1 1	1 1	1 1	1 1
1_47 4 1 2 1 2	1 1	2 1	1 1	1 1	1 1	1 1	1 1
1_48 1 0 0 1 0	1 2	1 1	1 1	1 1	1 1	2 1	2 2
1_48 2 0 0 2 0	1 1	1 1	1 1	1 1	1 1	1 1	1 1
1_48 3 1 2 1 2	2 1	1 1	1 1	1 1	1 1	1 1	2 1
1_48 4 1 2 1 2	2 1	1 1	1 1	1 1	1 1	1 1	2 1
1_49 1 0 0 1 0	1 1	1 1	1 1	1 1	1 1	1 1	1 1
1_49 2 0 0 2 0	1 1	1 1	1 2	1 2	1 2	1 2	1 2
1_49 3 1 2 1 2	1 1	1 1	1 2	1 2	1 2	1 2	1 2
1_49 4 1 2 1 2	1 1	1 1	1 2	1 2	1 2	1 2	1 2
1_50 1 0 0 1 0	1 1	2 1	2 1	1 1	1 1	1 1	1 1
1_50 2 0 0 2 0	1 1	1 1	1 1	1 1	1 1	1 1	2 2
1_50 3 1 2 1 2	1 1	2 1	2 1	1 1	1 1	1 1	1 2
1_50 4 1 2 1 2	1 1	2 1	2 1	1 1	1 1	1 1	1 2
1_51 1 0 0 1 0	1 2	1 1	1 1	1 1	1 1	1 1	1 2
1_51 2 0 0 2 0	1 2	1 1	1 1	1 1	1 1	1 1	1 2
1_51 3 1 2 1 2	2 2	1 1	1 1	1 1	1 1	1 1	2 2
1_51 4 1 2 1 2	2 2	1 1	1 1	1 1	1 1	1 1	2 2
1_52 1 0 0 1 0	1 2	1 1	1 1	1 1	1 1	1 1	1 2
1_52 2 0 0 2 0	1 1	1 1	1 1	1 1	1 1	1 1	1 1
1_52 3 1 2 1 2	1 1	1 1	1 1	1 1	1 1	1 1	1 1
1_52 4 1 2 1 2	2 1	1 1	1 1	1 1	1 1	1 1	2 1
1_53 1 0 0 1 0	1 2	1 1	1 1	1 1	1 1	1 1	1 2
1_53 2 0 0 2 0	1 1	1 1	1 1	1 1	1 1	1 1	1 1
1_53 3 1 2 1 2	1 1	1 1	1 1	1 1	1 1	1 1	1 1
1_53 4 1 2 1 2	2 1	1 1	1 1	1 1	1 1	1 1	2 1
1_54 1 0 0 1 0	1 1	1 1	1 1	1 1	1 2	1 2	1 2
1_54 2 0 0 2 0	1 2	1 1	1 1	1 1	1 1	1 1	2 2
1_54 3 1 2 1 2	1 2	1 1	1 1	1 1	2 1	2 1	2 2
1_54 4 1 2 1 2	1 1	1 1	1 1	1 1	1 1	1 1	1 2
1_55 1 0 0 1 0	1 1	1 1	1 1	1 1	1 1	1 1	2 2
1_55 2 0 0 2 0	1 1	1 1	1 1	1 1	1 2	2 2	2 2
1_55 3 1 2 1 2	1 1	1 1	1 1	1 1	1 1	1 2	2 2
1_55 4 1 2 1 2	1 1	1 1	1 1	1 1	1 2	1 2	2 2
1_56 1 0 0 1 0	1 1	1 1	1 1	1 1	1 1	1 1	1 1
1_56 2 0 0 2 0	1 1	1 1	1 1	1 2	1 2	1 2	1 2
1_56 3 1 2 1 2	1 1	1 1	1 1	1 2	1 2	1 2	1 2
1_56 4 1 2 1 2	1 1	1 1	1 1	1 2	1 2	1 2	1 2
1_57 1 0 0 1 0	1 2	1 1	1 1	1 1	1 1	1 1	1 2
1_57 2 0 0 2 0	1 1	1 1	1 1	1 1	1 1	1 1	2 1
1_57 3 1 2 1 2	1 1	1 1	1 1	1 1	1 1	1 1	1 2
1_57 4 1 2 1 2	2 1	1 1	1 1	1 1	1 1	1 1	2 1
1_58 1 0 0 1 0	1 2	1 1	1 1	1 1	1 1	2 1	2 2
1_58 2 0 0 2 0	1 2	1 1	1 1	1 1	1 1	2 1	2 2
1_58 3 1 2 1 2	1 2	1 1	1 1	1 1	1 1	2 1	2 2
1_58 4 1 2 1 2	2 1	1 1	1 1	1 1	1 1	1 2	2 2
1_59 1 0 0 1 0	1 1	1 1	1 1	1 1	1 1	1 1	2 1
1_59 2 0 0 2 0	1 1	1 1	1 1	2 1	2 1	2 1	2 1
1_59 3 1 2 1 2	1 1	1 1	1 1	1 2	1 2	1 2	2 2
1_59 4 1 2 1 2	1 1	1 1	1 1	1 1	1 1	1 1	1 1
1_60 1 0 0 1 0	1 1	1 1	1 1	1 1	1 1	1 1	1 1
1_60 2 0 0 2 0	1 1	1 1	1 1	1 1	1 1	1 1	1 2
1_60 3 1 2 1 2	1 1	1 1	1 1	1 1	1 1	1 1	1 2
1_60 4 1 2 1 2	1 1	1 1	1 1	1 1	1 1	1 1	1 1
1_61 1 0 0 1 0	1 1	1 1	1 1	1 1	1 1	1 1	1 1
1_61 2 0 0 2 0	1 1	1 1	1 1	2 1	2 1	2 1	2 1
1_61 3 1 2 1 2	1 1	1 1	1 1	1 2	1 2	1 2	1 2
1_61 4 1 2 1 2	1 1	1 1	1 1	1 1	1 1	1 1	1 1
1_62 1 0 0 1 0	1 2	1 1	1 1	1 1	1 1	1 1	1 2
1_62 2 0 0 2 0	1 1	1 1	1 1	2 1	2 1	2 1	2 1
1_62 3 1 2 1 2	2 1	1 1	1 1	1 1	1 1	1 1	2 1
1_62 4 1 2 1 2	2 1	1 1	1 1	1 2	1 2	1 2	2 2
1_63 1 0 0 1 0	1 2	1 1	1 1	1 1	1 1	1 1	1 2
1_63 2 0 0 2 0	1 1	1 1	1 1	1 1	1 1	1 1	1 2
1_63 3 1 2 1 2	2 1	1 1	1 1	1 1	1 1	1 1	2 2
1_63 4 1 2 1 2	1 1	1 1	1 1	1 1	1 1	1 1	1 2
1_64 1 0 0 1 0	2 2	1 1	1 1	1 1	1 1	1 1	2 2
1_64 2 0 0 2 0	1 1	1 1	1 1	1 1	1 1	1 1	1 1
1_64 3 1 2 1 2	2 1	1 1	1 1	1 1	1 1	1 1	2 1
1_64 4 1 2 1 2	2 1	1 1	1 1	1 1	1 1	1 1	2 1
1_65 1 0 0 1 0	1 1	1 1	1 1	1 1	1 1	1 2	1 2
1_65 2 0 0 2 0	1 2	1 1	1 1	1 1	1 1	1 1	1 2
1_65 3 1 2 1 2	1 1	1 1	1 1	1 1	1 1	1 1	1 1
1_65 4 1 2 1 2	1 2	1 1	1 1	1 1	1 1	1 1	1 2
1_66 1 0 0 1 0	1 1	1 1	1 1	1 1	1 2	1 2	1 2
1_66 2 0 0 2 0	1 1	1 1	1 1	1 1	1 1	1 1	2 1
1_66 3 1 2 1 2	1 1	1 1	1 1	1 1	2 1	2 1	2 1
1_66 4 1 2 1 2	1 1	1 1	1 1	1 1	2 1	2 1	2 2
1_67 1 0 0 1 0	1 1	1 1	1 1	1 1	1 1	1 1	1 1
1_67 2 0 0 2 0	1 2	1 1	1 1	1 1	2 1	2 1	2 2
1_67 3 1 2 1 2	1 2	1 1	1 1	1 1	1 1	1 1	1 2
1_67 4 1 2 1 2	1 2	1 1	1 1	1 1	1 1	1 1	1 2
1_68 1 0 0 1 0	1 1	1 1	1 1	1 1	1 1	1 2	1 2
1_68 2 0 0 2 0	1 2	1 1	1 1	1 1	1 1	1 1	1 2
1_68 3 1 2 1 2	1 2	1 1	1 1	1 1	1 1	2 1	2 2
1_68 4 1 2 1 2	1 1	1 1	1 1	1 1	1 1	2 1	2 1
1_69 1 0 0 1 0	1 1	1 1	1 1	1 2	1 2	1 2	1 2
1_69 2 0 0 2 0	1 1	1 1	1 1	1 1	1 1	1 1	1 1
1_69 3 1 2 1 2	1 1	1 1	1 1	1 1	1 1	1 1	1 1
1_69 4 1 2 1 2	1 1	1 1	1 1	1 1	1 1	1 1	1 1
1_70 1 0 0 1 0	1 1	1 2	1 2	1 2	1 2	1 1	1 1
1_70 2 0 0 2 0	1 1	1 1	1 1	1 1	1 1	1 1	1 1
1_70 3 1 2 1 2	1 1	2 1	2 1	2 1	2 1	1 1	1 1
1_70 4 1 2 1 2	1 1	1 1	1 1	1 1	1 1	1 1	1 1
1_71 1 0 0 1 0	1 1	1 1	1 1	1 1	1 1	1 1	1 1
1_71 2 0 0 2 0	1 2	1 1	1 1	1 1	1 1	1 1	1 2
1_71 3 1 2 1 2	1 1	1 1	1 1	1 1	1 1	1 1	1 1
1_71 4 1 2 1 2	1 2	1 1	1 1	1 1	1 1	1 1	1 2
1_72 1 0 0 1 0	1 1	1 1	1 1	1 1	1 1	2 1	2 1
1_72 2 0 0 2 0	1 1	1 1	1 1	1 1	1 1	1 1	1 2
1_72 3 1 2 1 2	1 1	1 1	1 1	1 1	1 1	1 1	1 1
1_72 4 1 2 1 2	1 1	1 1	1 1	1 1	1 1	1 1	1 2
1_73 1 0 0 1 0	1 1	1 1	1 1	1 1	1 1	1 1	1 1
1_73 2 0 0 2 0	1 1	1 1	1 1	1 1	1 1	1 2	2 2
1_73 3 1 2 1 2	1 1	1 1	1 1	1 1	1 1	1 2	1 2
1_73 4 1 2 1 2	1 1	1 1	1 1	1 1	1 1	1 1	1 2
1_74 1 0 0 1 0	1 1	1 1	1 1	1 1	1 1	1 1	1 1
1_74 2 0 0 2 0	1 2	1 1	2 1	2 1	2 1	2 1	2 2
1_74 3 1 2 1 2	1 1	1 1	1 2	1 2	1 2	1 2	1 2
1_74 4 1 2 1 2	1 1	1 1	1 2	1 2	1 2	1 2	1 2
1_75 1 0 0 1 0	1 2	1 1	1 1	1 1	1 1	1 1	1 2
1_75 2 0 0 2 0	1 2	1 1	1 1	1 1	1 1	2 1	2 2
1_75 3 1 2 1 2	2 1	1 1	1 1	1 1	1 1	1 2	2 2
1_75 4 1 2 1 2	1 2	1 1	1 1	1 1	1 1	1 1	1 2
1_76 1 0 0 1 0	1 2	1 1	1 1	1 1	1 1	1 1	1 2
1_76 2 0 0 2 0	1 1	1 1	1 1	2 2	2 2	2 2	2 2
1_76 3 1 2 1 2	1 1	1 1	1 1	1 2	1 2	1 2	1 2
1_76 4 1 2 1 2	2 1	1 1	1 1	1 2	1 2	1 2	2 2
1_77 1 0 0 1 0	1 1	1 1	1 1	1 1	1 2	1 2	1 2
1_77 2 0 0 2 0	1 2	1 1	1 1	1 1	1 1	1 1	1 2
1_77 3 1 2 1 2	1 1	1 1	1 1	1 1	2 1	2 1	2 1
1_77 4 1 2 1 2	1 1	1 1	1 1	1 1	1 1	1 1	1 1
1_78 1 0 0 1 0	1 2	1 1	1 1	1 1	2 1	2 1	2 2
1_78 2 0 0 2 0	1 1	1 1	1 1	1 1	1 1	2 1	2 1
1_78 3 1 2 1 2	2 1	1 1	1 1	1 1	1 1	1 1	2 1
1_78 4 1 2 1 2	2 1	1 1	1 1	1 1	1 1	1 2	2 2
1_79 1 0 0 1 0	1 1	1 1	1 1	1 1	1 1	1 1	1 1
1_79 2 0 0 2 0	2 2	1 1	1 1	1 1	1 1	1 1	2 2
1_79 3 1 2 1 2	1 2	1 1	1 1	1 1	1 1	1 1	1 2
1_79 4 1 2 1 2	1 2	1 1	1 1	1 1	1 1	1 1	1 2
1_80 1 0 0 1 0	1 1	1 1	1 1	1 1	2 1	2 1	2 1
1_80 2 0 0 2 0	1 1	1 1	1 1	1 1	1 1	1 1	1 1
1_80 3 1 2 1 2	1 1	1 1	1 1	1 1	2 1	2 1	2 1
1_80 4 1 2 1 2	1 1	1 1	1 1	1 1	1 1	1 1	1 1
1_81 1 0 0 1 0	1 1	1 2	1 2	1 2	1 2	1 2	1 1
1_81 2 0 0 2 0	1 1	1 1	1 1	1 1	1 1	2 1	2 1
1_81 3 1 2 1 2	1 1	2 1	2 1	2 1	2 1	2 1	1 1
1_81 4 1 2 1 2	1 1	2 1	2 1	2 1	2 1	2 1	1 1
1_82 1 0 0 1 0	1 2	1 1	1 1	1 1	1 1	1 1	1 2
1_82 2 0 0 2 0	1 1	1 1	1 1	1 1	1 1	1 2	2 2
1_82 3 1 2 1 2	2 1	1 1	1 1	1 1	1 1	1 1	2 2
1_82 4 1 2 1 2	2 1	1 1	1 1	1 1	1 1	1 1	2 2
1_83 1 0 0 1 0	1 1	1 1	1 1	1 1	1 1	1 1	1 1
1_83 2 0 0 2 0	1 1	1 1	1 1	1 2	1 2	1 2	1 2
1_83 3 1 2 1 2	1 1	1 1	1 1	1 1	1 1	1 1	1 1
1_83 4 1 2 1 2	1 1	1 1	1 1	1 2	1 2	1 2	1 2
1_84 1 0 0 1 0	1 2	1 1	1 1	1 1	2 1	2 1	2 2
1_84 2 0 0 2 0	1 2	1 1	1 1	2 1	2 1	2 1	2 2
1_84 3 1 2 1 2	1 2	1 1	1 1	1 1	2 1	2 1	2 2
1_84 4 1 2 1 2	1 1	1 1	1 1	1 2	2 2	2 2	2 2
1_85 1 0 0 1 0	1 1	1 1	1 1	1 1	1 1	1 1	1 1
1_85 2 0 0 2 0	1 2	1 1	1 1	1 1	1 1	2 1	2 2
1_85 3 1 2 1 2	1 2	1 1	1 1	1 1	1 1	1 1	1 2
1_85 4 1 2 1 2	1 2	1 1	1 1	1 1	1 1	1 1	1 2
1_86 1 0 0 1 0	1 2	1 1	1 1	1 1	1 1	1 1	1 2
1_86 2 0 0 2 0	1 1	1 1	1 1	1 1	1 2	1 2	1 2
1_86 3 1 2 1 2	1 1	1 1	1 1	1 1	1 1	1 1	1 1
1_86 4 1 2 1 2	1 1	1 1	1 1	1 1	1 2	1 2	1 2
1_87 1 0 0 1 0	1 1	1 1	1 1	1 1	1 1	1 1	1 1
1_87 2 0 0 2 0	1 1	1 1	1 1	1 1	1 1	1 1	1 1
1_87 3 1 2 1 2	1 1	1 1	1 1	1 1	1 1	1 1	1 1
1_87 4 1 2 1 2	1 1	1 1	1 1	1 1	1 1	1 1	1 1
1_88 1 0 0 1 0	1 2	1 1	1 1	1 1	1 1	1 1	1 2
1_88 2 0 0 2 0	1 1	1 1	1 1	1 1	1 1	1 1	1 1
1_88 3 1 2 1 2	1 1	1 1	1 1	1 1	1 1	1 1	1 1
1_88 4 1 2 1 2	2 1	1 1	1 1	1 1	1 1	1 1	2 1
1_89 1 0 0 1 0	1 1	1 1	1 1	1 1	1 1	1 1	1 1
1_89 2 0 0 2 0	1 2	1 1	1 1	1 1	1 1	1 1	1 2
1_89 3 1 2 1 2	1 1	1 1	1 1	1 1	1 1	1 1	1 1
1_89 4 1 2 1 2	1 2	1 1	1 1	1 1	1 1	1 1	1 2
1_90 1 0 0 1 0	1 1	1 1	1 1	1 1	1 1	1 1	1 2
1_90 2 0 0 2 0	1 1	1 1	1 1	1 1	1 1	1 2	1 2
1_90 3 1 2 1 2	1 1	1 1	1 1	1 1	1 1	1 1	1 1
1_90 4 1 2 1 2	1 1	1 1	1 1	1 1	1 1	1 2	1 2
1_91 1 0 0 1 0	1 1	1 1	1 1	1 1	1 1	1 1	1 2
1_91 2 0 0 2 0	1 2	1 1	1 1	1 1	1 1	1 1	1 2
1_91 3 1 2 1 2	1 2	1 1	1 1	1 1	1 1	1 1	1 2
1_91 4 1 2 1 2	1 2	1 1	1 1	1 1	1 1	1 1	1 2
1_92 1 0 0 1 0	1 1	1 1	1 1	1 1	1 1	1 2	1 2
1_92 2 0 0 2 0	1 1	1 1	1 1	1 1	2 1	2 1	2 1
1_92 3 1 2 1 2	1 1	1 1	1 1	1 1	1 1	1 1	1 1
1_92 4 1 2 1 2	1 1	1 1	1 1	1 1	1 2	2 2	2 2
1_93 1 0 0 1 0	1 2	1 1	1 1	1 1	1 1	2 1	2 2
1_93 2 0 0 2 0	1 1	1 1	1 1	1 1	1 1	1 1	2 1
1_93 3 1 2 1 2	2 1	1 1	1 1	1 1	1 1	1 1	2 2
1_93 4 1 2 1 2	2 1	1 1	1 1	1 1	1 1	1 1	2 2
1_94 1 0 0 1 0	1 2	1 1	1 1	1 1	1 1	2 1	2 2
1_94 2 0 0 2 0	1 1	1 1	1 1	2 1	2 1	2 1	2 1
1_94 3 1 2 1 2	2 1	1 1	1 1	1 2	1 2	1 2	2 2
1_94 4 1 2 1 2	1 1	1 1	1 1	1 1	1 1	2 1	2 1
1_95 1 0 0 1 0	1 1	1 1	2 1	2 1	2 1	2 1	2 1
1_95 2 0 0 2 0	1 2	1 1	1 1	1 1	1 1	1 1	1 2
1_95 3 1 2 1 2	1 2	1 1	2 1	2 1	2 1	2 1	2 2
1_95 4 1 2 1 2	1 1	1 1	1 1	1 1	1 1	1 1	1 1
1_96 1 0 0 1 0	1 2	1 1	1 1	1 1	1 1	1 1	1 2
1_96 2 0 0 2 0	1 1	1 1	1 1	1 1	1 1	1 1	2 1
1_96 3 1 2 1 2	1 1	1 1	1 1	1 1	1 1	1 1	1 1
1_96 4 1 2 1 2	2 1	1 1	1 1	1 1	1 1	1 1	2 2
1_97 1 0 0 1 0	1 2	1 1	1 1	1 1	1 1	2 1	2 2
1_97 2 0 0 2 0	1 1	1 1	1 1	1 2	1 2	2 2	2 2
1_97 3 1 2 1 2	2 1	1 1	1 1	1 1	1 1	1 2	2 2
1_97 4 1 2 1 2	1 1	1 1	1 1	1 1	1 1	2 2	2 2
1_98 1 0 0 1 0	1 1	1 1	1 1	2 1	2 1	2 1	2 1
1_98 2 0 0 2 0	1 1	1 1	1 1	1 1	1 1	1 1	1 1
1_98 3 1 2 1 2	1 1	1 1	1 1	2 1	2 1	2 1	2 1
1_98 4 1 2 1 2	1 1	1 1	1 1	1 1	1 1	1 1	1 1
1_99 1 0 0 1 0	1 1	1 1	1 1	1 1	1 1	1 1	1 1
1_99 2 0 0 2 0	1 1	1 1	1 1	1 1	1 1	1 1	1 2
1_99 3 1 2 1 2	1 1	1 1	1 1	1 1	1 1	1 1	1 1
1_99 4 1 2 1 2	1 1	1 1	1 1	1 1	1 1	1 1	1 2
1_100 1 0 0 1 0	1 1	1 1	1 1	1 1	1 1	1 1	1 1
1_100 2 0 0 2 0	2 2	1 1	1 1	1 1	1 1	1 1	2 2
1_100 3 1 2 1 2	1 2	1 1	1 1	1 1	1 1	1 1	1 2
1_100 4 1 2 1 2	1 2	1 1	1 1	1 1	1 1	1 1	1 2
