# Supplementary material for: SUP: an extension to SLINK to allow a larger number of marker loci to be simulated in pedigrees conditional on trait values
Source: BMC Genet. 2006 Jul 3;7:40. doi: 10.1186/1471-2156-7-40 (PMC1524809; doi:10.1186/1471-2156-7-40)
Supplement: Additional file 1 — Included with this manuscript are the source code for SUP and documentation on both steps of the implementation described here. It is intended to be compiled on a UNIX/Linux system. On a Windows environment, the simplest way is to install CYGWIN , a linux emulator. It compiles using gcc version 2.95.3 and higher. To install, type at the prompt % gunzip sup.tgz % tar -xvf sup.tar Go to the src/directory and compile by typing % make or % g++ *.cc -o sup The documentation can be found in the doc/directory. In there, scripts are included to help in the creation of input files. These scripts require perl and csh/tcsh. [file 1471-2156-7-40-S1.tgz › SUP_v060629/doc/Examples/TwoLocusSusceptibility/datafile.dat]

7 0 0 5
0 0.0 0.0 1
1 2 3 4 5 6 7 
1 2
1
0 0 1
3 2
3 2
3 2
3 2
3 2
3 2
0.5
0.10
0.0
0.125
0.0
0.0
0.0
0.0625
0.0
0.0
0.0
0.0
0.0
0.0
0.0
0.03125
0.0
0.0
0.0
0.0
0.0
0.0
0.0
0.0
0.0
0.0
0.0
0.0
0.0
0.0
0.0
0.015625
0.0078125
0.0
0.0
0.0
0.0
0.0
0.0
0.0
0.0
0.0
0.0
0.0
0.0
0.0
0.0
0.0
0.00390625
0.0
0.0
0.0
0.0
0.0
0.0
0.0
0.001953125
0.0
0.0
0.0
0.0009765625
0.0
0.00048828125
0.00048828125
0.0
0.15
0.0
0.0
0.0
0.0
0.0
0.0
0.0
0.0
0.0
0.0
0.0
0.0
0.0
0.0
0.0
0.0
0.0
0.0
0.0
0.0
0.0
0.0
0.0
0.0
0.0
0.0
0.0
0.0
0.0
0.0
0.0
0.0
0.0
0.0
0.0
0.0
0.0
0.0
0.0
0.0
0.0
0.0
0.0
0.0
0.0
0.0
0.0
0.0
0.0
0.0
0.0
0.0
0.0
0.0
0.0
0.0
0.0
0.0
0.0
0.0
0.0
0.0
0 0 << SEX DIFFERENCE, INTERFERENCE (IF 1 OR 2)
0.0 0.0 0.0 0.0 0.0 0.0
0.1000 0.4500 << REC VARIED, INCREMENT, FINISHING VALUE
