# Supplementary material for: SUP: an extension to SLINK to allow a larger number of marker loci to be simulated in pedigrees conditional on trait values
Source: BMC Genet. 2006 Jul 3;7:40. doi: 10.1186/1471-2156-7-40 (PMC1524809; doi:10.1186/1471-2156-7-40)
Supplement: Additional file 1 — Included with this manuscript are the source code for SUP and documentation on both steps of the implementation described here. It is intended to be compiled on a UNIX/Linux system. On a Windows environment, the simplest way is to install CYGWIN , a linux emulator. It compiles using gcc version 2.95.3 and higher. To install, type at the prompt % gunzip sup.tgz % tar -xvf sup.tar Go to the src/directory and compile by typing % make or % g++ *.cc -o sup The documentation can be found in the doc/directory. In there, scripts are included to help in the creation of input files. These scripts require perl and csh/tcsh. [file 1471-2156-7-40-S1.tgz › SUP_v060629/doc/Examples/sup_haplotypes.log]

FAMILY ID BLOCK HAPLOTYPE
1_1 1 1 2
1_1 1 1 1
1_1 1 2 11111
1_1 1 2 11122
1_1 1 3 11
1_1 1 3 11
1_1 1 4 2
1_1 1 4 1
1_1 2 1 2
1_1 2 1 2
1_1 2 2 11112
1_1 2 2 22222
1_1 2 3 11
1_1 2 3 11
1_1 2 4 1
1_1 2 4 1
1_2 1 1 1
1_2 1 1 1
1_2 1 2 11112
1_2 1 2 11111
1_2 1 3 11
1_2 1 3 11
1_2 1 4 1
1_2 1 4 1
1_2 2 1 1
1_2 2 1 2
1_2 2 2 12222
1_2 2 2 11111
1_2 2 3 11
1_2 2 3 11
1_2 2 4 1
1_2 2 4 1
1_2 3 1 1
1_2 3 1 1
1_2 3 2 11111
1_2 3 2 11122
1_2 3 3 11
1_2 3 3 11
1_2 3 4 1
1_2 3 4 1
1_3 1 1 2
1_3 1 1 1
1_3 1 2 11112
1_3 1 2 11112
1_3 1 3 11
1_3 1 3 22
1_3 1 4 1
1_3 1 4 1
1_3 2 1 1
1_3 2 1 1
1_3 2 2 11111
1_3 2 2 11122
1_3 2 3 11
1_3 2 3 11
1_3 2 4 2
1_3 2 4 2
1_4 1 1 2
1_4 1 1 1
1_4 1 2 11111
1_4 1 2 22222
1_4 1 3 11
1_4 1 3 11
1_4 1 4 1
1_4 1 4 1
1_4 2 1 2
1_4 2 1 2
1_4 2 2 11222
1_4 2 2 11112
1_4 2 3 11
1_4 2 3 11
1_4 2 4 1
1_4 2 4 1
1_4 3 1 2
1_4 3 1 1
1_4 3 2 11222
1_4 3 2 11112
1_4 3 3 11
1_4 3 3 11
1_4 3 4 2
1_4 3 4 1
1_5 1 1 2
1_5 1 1 1
1_5 1 2 11222
1_5 1 2 11122
1_5 1 3 11
1_5 1 3 21
1_5 1 4 1
1_5 1 4 1
1_5 2 1 2
1_5 2 1 2
1_5 2 2 11111
1_5 2 2 11111
1_5 2 3 22
1_5 2 3 12
1_5 2 4 1
1_5 2 4 2
1_6 1 1 2
1_6 1 1 2
1_6 1 2 11112
1_6 1 2 22211
1_6 1 3 11
1_6 1 3 11
1_6 1 4 1
1_6 1 4 1
1_6 2 1 2
1_6 2 1 2
1_6 2 2 11112
1_6 2 2 22222
1_6 2 3 11
1_6 2 3 22
1_6 2 4 1
1_6 2 4 1
1_6 3 1 2
1_6 3 1 2
1_6 3 2 11122
1_6 3 2 11122
1_6 3 3 22
1_6 3 3 22
1_6 3 4 1
1_6 3 4 1
1_7 1 1 1
1_7 1 1 1
1_7 1 2 11122
1_7 1 2 11112
1_7 1 3 11
1_7 1 3 11
1_7 1 4 2
1_7 1 4 1
1_7 2 1 1
1_7 2 1 1
1_7 2 2 11122
1_7 2 2 12222
1_7 2 3 11
1_7 2 3 11
1_7 2 4 1
1_7 2 4 1
1_8 1 1 1
1_8 1 1 1
1_8 1 2 11122
1_8 1 2 11111
1_8 1 3 22
1_8 1 3 11
1_8 1 4 1
1_8 1 4 1
1_8 2 1 1
1_8 2 1 1
1_8 2 2 11112
1_8 2 2 11122
1_8 2 3 11
1_8 2 3 22
1_8 2 4 1
1_8 2 4 1
1_8 3 1 2
1_8 3 1 1
1_8 3 2 11112
1_8 3 2 11122
1_8 3 3 11
1_8 3 3 11
1_8 3 4 2
1_8 3 4 1
1_9 1 1 1
1_9 1 1 1
1_9 1 2 11222
1_9 1 2 22222
1_9 1 3 11
1_9 1 3 11
1_9 1 4 1
1_9 1 4 2
1_9 2 1 1
1_9 2 1 2
1_9 2 2 11122
1_9 2 2 22222
1_9 2 3 11
1_9 2 3 11
1_9 2 4 1
1_9 2 4 1
1_10 1 1 2
1_10 1 1 1
1_10 1 2 11222
1_10 1 2 11111
1_10 1 3 11
1_10 1 3 22
1_10 1 4 2
1_10 1 4 2
1_10 2 1 2
1_10 2 1 2
1_10 2 2 11111
1_10 2 2 11122
1_10 2 3 22
1_10 2 3 11
1_10 2 4 1
1_10 2 4 2
1_10 3 1 1
1_10 3 1 1
1_10 3 2 11122
1_10 3 2 11122
1_10 3 3 11
1_10 3 3 12
1_10 3 4 1
1_10 3 4 1
1_11 1 1 2
1_11 1 1 2
1_11 1 2 11112
1_11 1 2 22222
1_11 1 3 11
1_11 1 3 11
1_11 1 4 1
1_11 1 4 1
1_11 2 1 1
1_11 2 1 2
1_11 2 2 11112
1_11 2 2 11222
1_11 2 3 11
1_11 2 3 11
1_11 2 4 1
1_11 2 4 1
1_12 1 1 2
1_12 1 1 2
1_12 1 2 12222
1_12 1 2 11111
1_12 1 3 22
1_12 1 3 22
1_12 1 4 1
1_12 1 4 2
1_12 2 1 1
1_12 2 1 1
1_12 2 2 11111
1_12 2 2 11222
1_12 2 3 22
1_12 2 3 11
1_12 2 4 1
1_12 2 4 1
1_12 3 1 2
1_12 3 1 1
1_12 3 2 11112
1_12 3 2 22222
1_12 3 3 11
1_12 3 3 11
1_12 3 4 2
1_12 3 4 1
1_13 1 1 1
1_13 1 1 2
1_13 1 2 11112
1_13 1 2 12222
1_13 1 3 11
1_13 1 3 22
1_13 1 4 1
1_13 1 4 1
1_13 2 1 1
1_13 2 1 2
1_13 2 2 11222
1_13 2 2 11122
1_13 2 3 22
1_13 2 3 11
1_13 2 4 2
1_13 2 4 2
1_14 1 1 1
1_14 1 1 2
1_14 1 2 11111
1_14 1 2 22211
1_14 1 3 11
1_14 1 3 11
1_14 1 4 1
1_14 1 4 1
1_14 2 1 1
1_14 2 1 1
1_14 2 2 11111
1_14 2 2 22211
1_14 2 3 11
1_14 2 3 22
1_14 2 4 1
1_14 2 4 1
1_14 3 1 1
1_14 3 1 2
1_14 3 2 11122
1_14 3 2 11112
1_14 3 3 11
1_14 3 3 11
1_14 3 4 1
1_14 3 4 1
1_15 1 1 1
1_15 1 1 1
1_15 1 2 22222
1_15 1 2 22222
1_15 1 3 21
1_15 1 3 11
1_15 1 4 2
1_15 1 4 1
1_15 2 1 1
1_15 2 1 2
1_15 2 2 12222
1_15 2 2 11122
1_15 2 3 11
1_15 2 3 11
1_15 2 4 1
1_15 2 4 1
1_16 1 1 1
1_16 1 1 1
1_16 1 2 11111
1_16 1 2 22222
1_16 1 3 11
1_16 1 3 11
1_16 1 4 1
1_16 1 4 1
1_16 2 1 2
1_16 2 1 1
1_16 2 2 11112
1_16 2 2 11112
1_16 2 3 11
1_16 2 3 11
1_16 2 4 1
1_16 2 4 1
1_16 3 1 1
1_16 3 1 1
1_16 3 2 11122
1_16 3 2 22211
1_16 3 3 22
1_16 3 3 11
1_16 3 4 1
1_16 3 4 1
1_17 1 1 1
1_17 1 1 2
1_17 1 2 11111
1_17 1 2 11122
1_17 1 3 11
1_17 1 3 11
1_17 1 4 1
1_17 1 4 1
1_17 2 1 1
1_17 2 1 1
1_17 2 2 11112
1_17 2 2 22222
1_17 2 3 22
1_17 2 3 11
1_17 2 4 1
1_17 2 4 1
1_18 1 1 1
1_18 1 1 2
1_18 1 2 11112
1_18 1 2 22222
1_18 1 3 11
1_18 1 3 22
1_18 1 4 1
1_18 1 4 2
1_18 2 1 2
1_18 2 1 1
1_18 2 2 11111
1_18 2 2 12222
1_18 2 3 11
1_18 2 3 11
1_18 2 4 1
1_18 2 4 1
1_18 3 1 2
1_18 3 1 1
1_18 3 2 22222
1_18 3 2 22222
1_18 3 3 11
1_18 3 3 11
1_18 3 4 1
1_18 3 4 1
1_19 1 1 1
1_19 1 1 1
1_19 1 2 11111
1_19 1 2 11111
1_19 1 3 11
1_19 1 3 11
1_19 1 4 1
1_19 1 4 1
1_19 2 1 2
1_19 2 1 1
1_19 2 2 11111
1_19 2 2 22222
1_19 2 3 11
1_19 2 3 11
1_19 2 4 1
1_19 2 4 1
1_20 1 1 1
1_20 1 1 1
1_20 1 2 11122
1_20 1 2 11111
1_20 1 3 22
1_20 1 3 11
1_20 1 4 1
1_20 1 4 1
1_20 2 1 1
1_20 2 1 1
1_20 2 2 11111
1_20 2 2 22222
1_20 2 3 11
1_20 2 3 11
1_20 2 4 1
1_20 2 4 1
1_20 3 1 1
1_20 3 1 2
1_20 3 2 11122
1_20 3 2 12222
1_20 3 3 11
1_20 3 3 11
1_20 3 4 1
1_20 3 4 2
1_21 1 1 2
1_21 1 1 2
1_21 1 2 11111
1_21 1 2 11111
1_21 1 3 22
1_21 1 3 11
1_21 1 4 2
1_21 1 4 1
1_21 2 1 1
1_21 2 1 1
1_21 2 2 11222
1_21 2 2 11111
1_21 2 3 11
1_21 2 3 22
1_21 2 4 2
1_21 2 4 1
1_22 1 1 1
1_22 1 1 1
1_22 1 2 11111
1_22 1 2 11111
1_22 1 3 11
1_22 1 3 11
1_22 1 4 1
1_22 1 4 1
1_22 2 1 1
1_22 2 1 2
1_22 2 2 11122
1_22 2 2 22211
1_22 2 3 11
1_22 2 3 11
1_22 2 4 2
1_22 2 4 1
1_22 3 1 1
1_22 3 1 2
1_22 3 2 11122
1_22 3 2 11111
1_22 3 3 11
1_22 3 3 11
1_22 3 4 1
1_22 3 4 1
1_23 1 1 1
1_23 1 1 2
1_23 1 2 11111
1_23 1 2 11111
1_23 1 3 11
1_23 1 3 11
1_23 1 4 1
1_23 1 4 1
1_23 2 1 2
1_23 2 1 2
1_23 2 2 11112
1_23 2 2 22222
1_23 2 3 11
1_23 2 3 11
1_23 2 4 1
1_23 2 4 1
1_24 1 1 2
1_24 1 1 1
1_24 1 2 11112
1_24 1 2 11112
1_24 1 3 11
1_24 1 3 11
1_24 1 4 1
1_24 1 4 1
1_24 2 1 2
1_24 2 1 1
1_24 2 2 11222
1_24 2 2 22211
1_24 2 3 11
1_24 2 3 22
1_24 2 4 1
1_24 2 4 1
1_24 3 1 1
1_24 3 1 1
1_24 3 2 11122
1_24 3 2 11112
1_24 3 3 11
1_24 3 3 11
1_24 3 4 1
1_24 3 4 1
1_25 1 1 1
1_25 1 1 1
1_25 1 2 11222
1_25 1 2 11111
1_25 1 3 11
1_25 1 3 11
1_25 1 4 1
1_25 1 4 1
1_25 2 1 1
1_25 2 1 1
1_25 2 2 22222
1_25 2 2 22211
1_25 2 3 11
1_25 2 3 11
1_25 2 4 1
1_25 2 4 2
1_26 1 1 2
1_26 1 1 2
1_26 1 2 11111
1_26 1 2 22222
1_26 1 3 11
1_26 1 3 21
1_26 1 4 1
1_26 1 4 2
1_26 2 1 2
1_26 2 1 1
1_26 2 2 11222
1_26 2 2 22222
1_26 2 3 11
1_26 2 3 11
1_26 2 4 1
1_26 2 4 1
1_26 3 1 2
1_26 3 1 2
1_26 3 2 11111
1_26 3 2 11122
1_26 3 3 11
1_26 3 3 12
1_26 3 4 1
1_26 3 4 2
1_27 1 1 2
1_27 1 1 1
1_27 1 2 11222
1_27 1 2 11111
1_27 1 3 11
1_27 1 3 11
1_27 1 4 2
1_27 1 4 1
1_27 2 1 1
1_27 2 1 1
1_27 2 2 11111
1_27 2 2 11112
1_27 2 3 11
1_27 2 3 11
1_27 2 4 1
1_27 2 4 1
1_28 1 1 1
1_28 1 1 1
1_28 1 2 11111
1_28 1 2 22211
1_28 1 3 21
1_28 1 3 11
1_28 1 4 1
1_28 1 4 1
1_28 2 1 1
1_28 2 1 2
1_28 2 2 11111
1_28 2 2 11112
1_28 2 3 11
1_28 2 3 11
1_28 2 4 1
1_28 2 4 1
1_28 3 1 1
1_28 3 1 1
1_28 3 2 11112
1_28 3 2 11112
1_28 3 3 21
1_28 3 3 11
1_28 3 4 1
1_28 3 4 1
1_29 1 1 1
1_29 1 1 2
1_29 1 2 11111
1_29 1 2 11111
1_29 1 3 22
1_29 1 3 22
1_29 1 4 1
1_29 1 4 1
1_29 2 1 2
1_29 2 1 1
1_29 2 2 11122
1_29 2 2 22222
1_29 2 3 11
1_29 2 3 11
1_29 2 4 1
1_29 2 4 1
1_30 1 1 1
1_30 1 1 1
1_30 1 2 11222
1_30 1 2 11111
1_30 1 3 11
1_30 1 3 11
1_30 1 4 2
1_30 1 4 1
1_30 2 1 2
1_30 2 1 2
1_30 2 2 11122
1_30 2 2 22222
1_30 2 3 12
1_30 2 3 12
1_30 2 4 1
1_30 2 4 1
1_30 3 1 2
1_30 3 1 1
1_30 3 2 11122
1_30 3 2 11222
1_30 3 3 11
1_30 3 3 22
1_30 3 4 1
1_30 3 4 2
1_31 1 1 1
1_31 1 1 1
1_31 1 2 12222
1_31 1 2 11222
1_31 1 3 11
1_31 1 3 11
1_31 1 4 1
1_31 1 4 1
1_31 2 1 1
1_31 2 1 2
1_31 2 2 11111
1_31 2 2 11112
1_31 2 3 11
1_31 2 3 11
1_31 2 4 1
1_31 2 4 2
1_32 1 1 2
1_32 1 1 2
1_32 1 2 11112
1_32 1 2 11111
1_32 1 3 22
1_32 1 3 22
1_32 1 4 1
1_32 1 4 1
1_32 2 1 1
1_32 2 1 1
1_32 2 2 11111
1_32 2 2 22222
1_32 2 3 11
1_32 2 3 11
1_32 2 4 1
1_32 2 4 1
1_32 3 1 1
1_32 3 1 2
1_32 3 2 11112
1_32 3 2 11111
1_32 3 3 11
1_32 3 3 11
1_32 3 4 1
1_32 3 4 1
1_33 1 1 1
1_33 1 1 1
1_33 1 2 11111
1_33 1 2 22222
1_33 1 3 11
1_33 1 3 11
1_33 1 4 1
1_33 1 4 1
1_33 2 1 2
1_33 2 1 1
1_33 2 2 11111
1_33 2 2 11112
1_33 2 3 11
1_33 2 3 11
1_33 2 4 1
1_33 2 4 1
1_34 1 1 2
1_34 1 1 2
1_34 1 2 11111
1_34 1 2 11112
1_34 1 3 11
1_34 1 3 11
1_34 1 4 2
1_34 1 4 1
1_34 2 1 1
1_34 2 1 2
1_34 2 2 11112
1_34 2 2 22222
1_34 2 3 22
1_34 2 3 22
1_34 2 4 1
1_34 2 4 1
1_34 3 1 2
1_34 3 1 2
1_34 3 2 11112
1_34 3 2 11112
1_34 3 3 11
1_34 3 3 21
1_34 3 4 1
1_34 3 4 1
1_35 1 1 1
1_35 1 1 1
1_35 1 2 11111
1_35 1 2 11111
1_35 1 3 11
1_35 1 3 11
1_35 1 4 2
1_35 1 4 1
1_35 2 1 1
1_35 2 1 2
1_35 2 2 11112
1_35 2 2 11112
1_35 2 3 11
1_35 2 3 11
1_35 2 4 1
1_35 2 4 1
1_36 1 1 1
1_36 1 1 2
1_36 1 2 11122
1_36 1 2 11111
1_36 1 3 11
1_36 1 3 11
1_36 1 4 1
1_36 1 4 1
1_36 2 1 1
1_36 2 1 2
1_36 2 2 11111
1_36 2 2 22211
1_36 2 3 11
1_36 2 3 11
1_36 2 4 1
1_36 2 4 1
1_36 3 1 1
1_36 3 1 1
1_36 3 2 11111
1_36 3 2 12222
1_36 3 3 11
1_36 3 3 22
1_36 3 4 1
1_36 3 4 1
1_37 1 1 1
1_37 1 1 2
1_37 1 2 11111
1_37 1 2 11112
1_37 1 3 11
1_37 1 3 11
1_37 1 4 1
1_37 1 4 1
1_37 2 1 1
1_37 2 1 1
1_37 2 2 11112
1_37 2 2 11122
1_37 2 3 11
1_37 2 3 12
1_37 2 4 1
1_37 2 4 1
1_38 1 1 2
1_38 1 1 2
1_38 1 2 12222
1_38 1 2 22222
1_38 1 3 11
1_38 1 3 11
1_38 1 4 2
1_38 1 4 1
1_38 2 1 2
1_38 2 1 1
1_38 2 2 11111
1_38 2 2 12222
1_38 2 3 22
1_38 2 3 11
1_38 2 4 2
1_38 2 4 1
1_38 3 1 1
1_38 3 1 1
1_38 3 2 11112
1_38 3 2 11111
1_38 3 3 11
1_38 3 3 22
1_38 3 4 1
1_38 3 4 2
1_39 1 1 1
1_39 1 1 1
1_39 1 2 11122
1_39 1 2 11111
1_39 1 3 22
1_39 1 3 11
1_39 1 4 2
1_39 1 4 1
1_39 2 1 2
1_39 2 1 1
1_39 2 2 11111
1_39 2 2 12222
1_39 2 3 11
1_39 2 3 11
1_39 2 4 1
1_39 2 4 1
1_40 1 1 2
1_40 1 1 2
1_40 1 2 11112
1_40 1 2 11122
1_40 1 3 22
1_40 1 3 11
1_40 1 4 2
1_40 1 4 1
1_40 2 1 1
1_40 2 1 1
1_40 2 2 11112
1_40 2 2 11111
1_40 2 3 11
1_40 2 3 11
1_40 2 4 1
1_40 2 4 1
1_40 3 1 1
1_40 3 1 2
1_40 3 2 11122
1_40 3 2 11111
1_40 3 3 22
1_40 3 3 22
1_40 3 4 2
1_40 3 4 1
1_41 1 1 1
1_41 1 1 2
1_41 1 2 11111
1_41 1 2 22222
1_41 1 3 11
1_41 1 3 11
1_41 1 4 1
1_41 1 4 1
1_41 2 1 1
1_41 2 1 1
1_41 2 2 11112
1_41 2 2 22222
1_41 2 3 11
1_41 2 3 22
1_41 2 4 1
1_41 2 4 1
1_42 1 1 2
1_42 1 1 2
1_42 1 2 11112
1_42 1 2 22211
1_42 1 3 11
1_42 1 3 11
1_42 1 4 1
1_42 1 4 1
1_42 2 1 1
1_42 2 1 1
1_42 2 2 11111
1_42 2 2 11122
1_42 2 3 11
1_42 2 3 11
1_42 2 4 2
1_42 2 4 1
1_42 3 1 2
1_42 3 1 1
1_42 3 2 11111
1_42 3 2 11111
1_42 3 3 11
1_42 3 3 11
1_42 3 4 2
1_42 3 4 1
1_43 1 1 1
1_43 1 1 1
1_43 1 2 11111
1_43 1 2 11111
1_43 1 3 22
1_43 1 3 21
1_43 1 4 1
1_43 1 4 1
1_43 2 1 1
1_43 2 1 2
1_43 2 2 11122
1_43 2 2 11122
1_43 2 3 11
1_43 2 3 11
1_43 2 4 1
1_43 2 4 2
1_44 1 1 2
1_44 1 1 1
1_44 1 2 11112
1_44 1 2 11222
1_44 1 3 11
1_44 1 3 11
1_44 1 4 1
1_44 1 4 1
1_44 2 1 2
1_44 2 1 2
1_44 2 2 11222
1_44 2 2 22222
1_44 2 3 22
1_44 2 3 11
1_44 2 4 1
1_44 2 4 2
1_44 3 1 1
1_44 3 1 1
1_44 3 2 11111
1_44 3 2 22222
1_44 3 3 11
1_44 3 3 12
1_44 3 4 1
1_44 3 4 1
1_45 1 1 1
1_45 1 1 1
1_45 1 2 11222
1_45 1 2 11111
1_45 1 3 11
1_45 1 3 11
1_45 1 4 1
1_45 1 4 2
1_45 2 1 1
1_45 2 1 1
1_45 2 2 11112
1_45 2 2 11122
1_45 2 3 12
1_45 2 3 11
1_45 2 4 1
1_45 2 4 1
1_46 1 1 2
1_46 1 1 1
1_46 1 2 11111
1_46 1 2 22211
1_46 1 3 11
1_46 1 3 11
1_46 1 4 1
1_46 1 4 1
1_46 2 1 1
1_46 2 1 1
1_46 2 2 11111
1_46 2 2 22222
1_46 2 3 11
1_46 2 3 11
1_46 2 4 1
1_46 2 4 2
1_46 3 1 2
1_46 3 1 1
1_46 3 2 11222
1_46 3 2 11112
1_46 3 3 11
1_46 3 3 11
1_46 3 4 2
1_46 3 4 1
1_47 1 1 1
1_47 1 1 2
1_47 1 2 11112
1_47 1 2 11112
1_47 1 3 11
1_47 1 3 12
1_47 1 4 1
1_47 1 4 1
1_47 2 1 2
1_47 2 1 2
1_47 2 2 11112
1_47 2 2 11111
1_47 2 3 11
1_47 2 3 21
1_47 2 4 1
1_47 2 4 1
1_48 1 1 1
1_48 1 1 2
1_48 1 2 11112
1_48 1 2 22211
1_48 1 3 11
1_48 1 3 11
1_48 1 4 1
1_48 1 4 1
1_48 2 1 2
1_48 2 1 1
1_48 2 2 22222
1_48 2 2 22222
1_48 2 3 22
1_48 2 3 12
1_48 2 4 2
1_48 2 4 1
1_48 3 1 2
1_48 3 1 1
1_48 3 2 11111
1_48 3 2 22222
1_48 3 3 11
1_48 3 3 11
1_48 3 4 1
1_48 3 4 1
1_49 1 1 2
1_49 1 1 1
1_49 1 2 11112
1_49 1 2 22222
1_49 1 3 11
1_49 1 3 22
1_49 1 4 1
1_49 1 4 2
1_49 2 1 2
1_49 2 1 2
1_49 2 2 11111
1_49 2 2 11222
1_49 2 3 22
1_49 2 3 11
1_49 2 4 2
1_49 2 4 1
1_50 1 1 1
1_50 1 1 2
1_50 1 2 11111
1_50 1 2 11222
1_50 1 3 11
1_50 1 3 22
1_50 1 4 1
1_50 1 4 2
1_50 2 1 1
1_50 2 1 1
1_50 2 2 11112
1_50 2 2 11222
1_50 2 3 11
1_50 2 3 11
1_50 2 4 1
1_50 2 4 1
1_50 3 1 2
1_50 3 1 1
1_50 3 2 11222
1_50 3 2 22222
1_50 3 3 11
1_50 3 3 11
1_50 3 4 2
1_50 3 4 1
1_51 1 1 1
1_51 1 1 1
1_51 1 2 11112
1_51 1 2 22222
1_51 1 3 11
1_51 1 3 11
1_51 1 4 1
1_51 1 4 1
1_51 2 1 1
1_51 2 1 2
1_51 2 2 11222
1_51 2 2 12222
1_51 2 3 11
1_51 2 3 11
1_51 2 4 1
1_51 2 4 1
1_52 1 1 1
1_52 1 1 1
1_52 1 2 11222
1_52 1 2 11112
1_52 1 3 21
1_52 1 3 11
1_52 1 4 1
1_52 1 4 2
1_52 2 1 1
1_52 2 1 1
1_52 2 2 11111
1_52 2 2 22222
1_52 2 3 11
1_52 2 3 21
1_52 2 4 1
1_52 2 4 1
1_52 3 1 2
1_52 3 1 1
1_52 3 2 11111
1_52 3 2 11111
1_52 3 3 11
1_52 3 3 11
1_52 3 4 1
1_52 3 4 1
1_53 1 1 1
1_53 1 1 1
1_53 1 2 11112
1_53 1 2 11122
1_53 1 3 22
1_53 1 3 11
1_53 1 4 1
1_53 1 4 1
1_53 2 1 1
1_53 2 1 2
1_53 2 2 11112
1_53 2 2 11122
1_53 2 3 21
1_53 2 3 11
1_53 2 4 1
1_53 2 4 1
1_54 1 1 2
1_54 1 1 2
1_54 1 2 11111
1_54 1 2 11112
1_54 1 3 11
1_54 1 3 11
1_54 1 4 1
1_54 1 4 1
1_54 2 1 1
1_54 2 1 2
1_54 2 2 11122
1_54 2 2 22222
1_54 2 3 11
1_54 2 3 11
1_54 2 4 1
1_54 2 4 1
1_54 3 1 1
1_54 3 1 2
1_54 3 2 11222
1_54 3 2 11222
1_54 3 3 11
1_54 3 3 11
1_54 3 4 2
1_54 3 4 1
1_55 1 1 1
1_55 1 1 1
1_55 1 2 11222
1_55 1 2 22211
1_55 1 3 11
1_55 1 3 11
1_55 1 4 1
1_55 1 4 1
1_55 2 1 1
1_55 2 1 2
1_55 2 2 11111
1_55 2 2 22222
1_55 2 3 11
1_55 2 3 11
1_55 2 4 1
1_55 2 4 2
1_56 1 1 2
1_56 1 1 2
1_56 1 2 11122
1_56 1 2 22222
1_56 1 3 11
1_56 1 3 11
1_56 1 4 1
1_56 1 4 1
1_56 2 1 2
1_56 2 1 1
1_56 2 2 11112
1_56 2 2 11111
1_56 2 3 22
1_56 2 3 11
1_56 2 4 1
1_56 2 4 1
1_56 3 1 2
1_56 3 1 2
1_56 3 2 11111
1_56 3 2 12222
1_56 3 3 11
1_56 3 3 11
1_56 3 4 1
1_56 3 4 1
1_57 1 1 2
1_57 1 1 2
1_57 1 2 11111
1_57 1 2 22222
1_57 1 3 11
1_57 1 3 11
1_57 1 4 2
1_57 1 4 1
1_57 2 1 1
1_57 2 1 1
1_57 2 2 11111
1_57 2 2 11111
1_57 2 3 12
1_57 2 3 11
1_57 2 4 1
1_57 2 4 1
1_58 1 1 1
1_58 1 1 1
1_58 1 2 11111
1_58 1 2 11111
1_58 1 3 11
1_58 1 3 11
1_58 1 4 1
1_58 1 4 2
1_58 2 1 1
1_58 2 1 2
1_58 2 2 11112
1_58 2 2 11112
1_58 2 3 11
1_58 2 3 11
1_58 2 4 1
1_58 2 4 1
1_58 3 1 1
1_58 3 1 2
1_58 3 2 11112
1_58 3 2 11111
1_58 3 3 11
1_58 3 3 11
1_58 3 4 1
1_58 3 4 1
1_59 1 1 1
1_59 1 1 2
1_59 1 2 11112
1_59 1 2 11112
1_59 1 3 11
1_59 1 3 11
1_59 1 4 1
1_59 1 4 1
1_59 2 1 2
1_59 2 1 1
1_59 2 2 11111
1_59 2 2 11111
1_59 2 3 22
1_59 2 3 11
1_59 2 4 1
1_59 2 4 2
1_60 1 1 2
1_60 1 1 1
1_60 1 2 11112
1_60 1 2 22222
1_60 1 3 11
1_60 1 3 11
1_60 1 4 1
1_60 1 4 1
1_60 2 1 1
1_60 2 1 2
1_60 2 2 11112
1_60 2 2 11111
1_60 2 3 11
1_60 2 3 11
1_60 2 4 1
1_60 2 4 2
1_60 3 1 2
1_60 3 1 2
1_60 3 2 11222
1_60 3 2 11111
1_60 3 3 11
1_60 3 3 22
1_60 3 4 1
1_60 3 4 1
1_61 1 1 1
1_61 1 1 2
1_61 1 2 11111
1_61 1 2 11111
1_61 1 3 11
1_61 1 3 11
1_61 1 4 1
1_61 1 4 1
1_61 2 1 1
1_61 2 1 2
1_61 2 2 11111
1_61 2 2 22222
1_61 2 3 11
1_61 2 3 11
1_61 2 4 1
1_61 2 4 1
1_62 1 1 1
1_62 1 1 1
1_62 1 2 11112
1_62 1 2 22222
1_62 1 3 11
1_62 1 3 12
1_62 1 4 2
1_62 1 4 1
1_62 2 1 1
1_62 2 1 2
1_62 2 2 11122
1_62 2 2 11122
1_62 2 3 11
1_62 2 3 11
1_62 2 4 1
1_62 2 4 2
1_62 3 1 1
1_62 3 1 2
1_62 3 2 12222
1_62 3 2 22222
1_62 3 3 11
1_62 3 3 21
1_62 3 4 1
1_62 3 4 1
1_63 1 1 1
1_63 1 1 2
1_63 1 2 11111
1_63 1 2 11112
1_63 1 3 11
1_63 1 3 11
1_63 1 4 1
1_63 1 4 2
1_63 2 1 1
1_63 2 1 1
1_63 2 2 12222
1_63 2 2 11112
1_63 2 3 11
1_63 2 3 12
1_63 2 4 1
1_63 2 4 2
1_64 1 1 1
1_64 1 1 1
1_64 1 2 11111
1_64 1 2 11111
1_64 1 3 11
1_64 1 3 11
1_64 1 4 2
1_64 1 4 2
1_64 2 1 2
1_64 2 1 1
1_64 2 2 11111
1_64 2 2 11222
1_64 2 3 11
1_64 2 3 11
1_64 2 4 1
1_64 2 4 1
1_64 3 1 1
1_64 3 1 2
1_64 3 2 11122
1_64 3 2 11111
1_64 3 3 11
1_64 3 3 11
1_64 3 4 2
1_64 3 4 1
1_65 1 1 2
1_65 1 1 1
1_65 1 2 11122
1_65 1 2 11111
1_65 1 3 22
1_65 1 3 11
1_65 1 4 1
1_65 1 4 2
1_65 2 1 1
1_65 2 1 2
1_65 2 2 11122
1_65 2 2 11222
1_65 2 3 22
1_65 2 3 11
1_65 2 4 2
1_65 2 4 1
1_66 1 1 2
1_66 1 1 1
1_66 1 2 11112
1_66 1 2 11122
1_66 1 3 21
1_66 1 3 12
1_66 1 4 1
1_66 1 4 1
1_66 2 1 1
1_66 2 1 1
1_66 2 2 11222
1_66 2 2 11111
1_66 2 3 11
1_66 2 3 22
1_66 2 4 1
1_66 2 4 2
1_66 3 1 1
1_66 3 1 2
1_66 3 2 22211
1_66 3 2 22222
1_66 3 3 11
1_66 3 3 11
1_66 3 4 1
1_66 3 4 1
1_67 1 1 1
1_67 1 1 2
1_67 1 2 11112
1_67 1 2 11111
1_67 1 3 11
1_67 1 3 22
1_67 1 4 1
1_67 1 4 1
1_67 2 1 2
1_67 2 1 1
1_67 2 2 11111
1_67 2 2 22222
1_67 2 3 11
1_67 2 3 22
1_67 2 4 1
1_67 2 4 2
1_68 1 1 1
1_68 1 1 1
1_68 1 2 11122
1_68 1 2 22222
1_68 1 3 11
1_68 1 3 11
1_68 1 4 1
1_68 1 4 1
1_68 2 1 2
1_68 2 1 2
1_68 2 2 11111
1_68 2 2 11111
1_68 2 3 11
1_68 2 3 11
1_68 2 4 1
1_68 2 4 1
1_68 3 1 1
1_68 3 1 2
1_68 3 2 11111
1_68 3 2 11111
1_68 3 3 22
1_68 3 3 11
1_68 3 4 1
1_68 3 4 1
1_69 1 1 1
1_69 1 1 1
1_69 1 2 12222
1_69 1 2 22222
1_69 1 3 11
1_69 1 3 11
1_69 1 4 1
1_69 1 4 1
1_69 2 1 1
1_69 2 1 2
1_69 2 2 11122
1_69 2 2 11111
1_69 2 3 11
1_69 2 3 11
1_69 2 4 1
1_69 2 4 1
1_70 1 1 1
1_70 1 1 1
1_70 1 2 11122
1_70 1 2 11122
1_70 1 3 11
1_70 1 3 11
1_70 1 4 1
1_70 1 4 1
1_70 2 1 1
1_70 2 1 2
1_70 2 2 11111
1_70 2 2 11111
1_70 2 3 22
1_70 2 3 22
1_70 2 4 1
1_70 2 4 1
1_70 3 1 1
1_70 3 1 1
1_70 3 2 11112
1_70 3 2 11111
1_70 3 3 11
1_70 3 3 11
1_70 3 4 1
1_70 3 4 2
1_71 1 1 1
1_71 1 1 1
1_71 1 2 11222
1_71 1 2 22222
1_71 1 3 11
1_71 1 3 11
1_71 1 4 1
1_71 1 4 1
1_71 2 1 1
1_71 2 1 1
1_71 2 2 11222
1_71 2 2 11222
1_71 2 3 11
1_71 2 3 11
1_71 2 4 1
1_71 2 4 2
1_72 1 1 1
1_72 1 1 1
1_72 1 2 11111
1_72 1 2 11222
1_72 1 3 21
1_72 1 3 11
1_72 1 4 1
1_72 1 4 2
1_72 2 1 2
1_72 2 1 2
1_72 2 2 11112
1_72 2 2 22211
1_72 2 3 11
1_72 2 3 12
1_72 2 4 1
1_72 2 4 1
1_72 3 1 1
1_72 3 1 1
1_72 3 2 12222
1_72 3 2 11112
1_72 3 3 11
1_72 3 3 11
1_72 3 4 2
1_72 3 4 1
1_73 1 1 1
1_73 1 1 2
1_73 1 2 11111
1_73 1 2 22222
1_73 1 3 11
1_73 1 3 22
1_73 1 4 2
1_73 1 4 1
1_73 2 1 2
1_73 2 1 2
1_73 2 2 11111
1_73 2 2 11122
1_73 2 3 11
1_73 2 3 11
1_73 2 4 1
1_73 2 4 1
1_74 1 1 2
1_74 1 1 1
1_74 1 2 11112
1_74 1 2 11111
1_74 1 3 11
1_74 1 3 11
1_74 1 4 1
1_74 1 4 1
1_74 2 1 1
1_74 2 1 1
1_74 2 2 11111
1_74 2 2 11222
1_74 2 3 22
1_74 2 3 22
1_74 2 4 2
1_74 2 4 1
1_74 3 1 1
1_74 3 1 2
1_74 3 2 11112
1_74 3 2 11112
1_74 3 3 11
1_74 3 3 11
1_74 3 4 1
1_74 3 4 1
1_75 1 1 1
1_75 1 1 2
1_75 1 2 11111
1_75 1 2 22222
1_75 1 3 12
1_75 1 3 12
1_75 1 4 1
1_75 1 4 1
1_75 2 1 1
1_75 2 1 1
1_75 2 2 11122
1_75 2 2 11111
1_75 2 3 11
1_75 2 3 11
1_75 2 4 1
1_75 2 4 1
1_76 1 1 1
1_76 1 1 2
1_76 1 2 11111
1_76 1 2 22211
1_76 1 3 22
1_76 1 3 11
1_76 1 4 1
1_76 1 4 1
1_76 2 1 1
1_76 2 1 2
1_76 2 2 12222
1_76 2 2 22222
1_76 2 3 11
1_76 2 3 11
1_76 2 4 2
1_76 2 4 1
1_76 3 1 1
1_76 3 1 1
1_76 3 2 11111
1_76 3 2 22222
1_76 3 3 11
1_76 3 3 22
1_76 3 4 1
1_76 3 4 1
1_77 1 1 1
1_77 1 1 1
1_77 1 2 11112
1_77 1 2 11111
1_77 1 3 22
1_77 1 3 22
1_77 1 4 1
1_77 1 4 1
1_77 2 1 2
1_77 2 1 2
1_77 2 2 12222
1_77 2 2 12222
1_77 2 3 11
1_77 2 3 11
1_77 2 4 1
1_77 2 4 2
1_78 1 1 1
1_78 1 1 1
1_78 1 2 11112
1_78 1 2 11112
1_78 1 3 11
1_78 1 3 11
1_78 1 4 2
1_78 1 4 2
1_78 2 1 1
1_78 2 1 1
1_78 2 2 11111
1_78 2 2 11111
1_78 2 3 11
1_78 2 3 11
1_78 2 4 1
1_78 2 4 2
1_78 3 1 2
1_78 3 1 2
1_78 3 2 11111
1_78 3 2 22211
1_78 3 3 11
1_78 3 3 11
1_78 3 4 1
1_78 3 4 2
1_79 1 1 2
1_79 1 1 1
1_79 1 2 11111
1_79 1 2 11222
1_79 1 3 11
1_79 1 3 11
1_79 1 4 1
1_79 1 4 1
1_79 2 1 1
1_79 2 1 2
1_79 2 2 12222
1_79 2 2 11122
1_79 2 3 22
1_79 2 3 11
1_79 2 4 1
1_79 2 4 1
1_80 1 1 1
1_80 1 1 1
1_80 1 2 11111
1_80 1 2 11112
1_80 1 3 11
1_80 1 3 11
1_80 1 4 2
1_80 1 4 1
1_80 2 1 1
1_80 2 1 1
1_80 2 2 11111
1_80 2 2 22222
1_80 2 3 11
1_80 2 3 11
1_80 2 4 1
1_80 2 4 1
1_80 3 1 1
1_80 3 1 1
1_80 3 2 11111
1_80 3 2 11112
1_80 3 3 11
1_80 3 3 11
1_80 3 4 1
1_80 3 4 1
1_81 1 1 1
1_81 1 1 1
1_81 1 2 11112
1_81 1 2 12222
1_81 1 3 11
1_81 1 3 11
1_81 1 4 1
1_81 1 4 2
1_81 2 1 1
1_81 2 1 1
1_81 2 2 11111
1_81 2 2 11112
1_81 2 3 11
1_81 2 3 11
1_81 2 4 1
1_81 2 4 1
1_82 1 1 2
1_82 1 1 1
1_82 1 2 11112
1_82 1 2 11111
1_82 1 3 11
1_82 1 3 11
1_82 1 4 1
1_82 1 4 1
1_82 2 1 2
1_82 2 1 1
1_82 2 2 11111
1_82 2 2 12222
1_82 2 3 11
1_82 2 3 11
1_82 2 4 2
1_82 2 4 1
1_82 3 1 1
1_82 3 1 1
1_82 3 2 11111
1_82 3 2 22222
1_82 3 3 11
1_82 3 3 11
1_82 3 4 1
1_82 3 4 1
1_83 1 1 2
1_83 1 1 1
1_83 1 2 11222
1_83 1 2 22222
1_83 1 3 11
1_83 1 3 22
1_83 1 4 1
1_83 1 4 1
1_83 2 1 1
1_83 2 1 1
1_83 2 2 11112
1_83 2 2 11222
1_83 2 3 21
1_83 2 3 11
1_83 2 4 1
1_83 2 4 1
1_84 1 1 1
1_84 1 1 1
1_84 1 2 11222
1_84 1 2 12222
1_84 1 3 11
1_84 1 3 22
1_84 1 4 1
1_84 1 4 1
1_84 2 1 1
1_84 2 1 1
1_84 2 2 11122
1_84 2 2 11122
1_84 2 3 11
1_84 2 3 11
1_84 2 4 1
1_84 2 4 1
1_84 3 1 2
1_84 3 1 2
1_84 3 2 11122
1_84 3 2 22222
1_84 3 3 11
1_84 3 3 11
1_84 3 4 1
1_84 3 4 1
1_85 1 1 1
1_85 1 1 1
1_85 1 2 11112
1_85 1 2 11111
1_85 1 3 21
1_85 1 3 11
1_85 1 4 1
1_85 1 4 1
1_85 2 1 1
1_85 2 1 2
1_85 2 2 11112
1_85 2 2 22222
1_85 2 3 21
1_85 2 3 11
1_85 2 4 1
1_85 2 4 1
1_86 1 1 1
1_86 1 1 2
1_86 1 2 11122
1_86 1 2 11112
1_86 1 3 11
1_86 1 3 11
1_86 1 4 1
1_86 1 4 1
1_86 2 1 1
1_86 2 1 2
1_86 2 2 11112
1_86 2 2 11111
1_86 2 3 11
1_86 2 3 22
1_86 2 4 1
1_86 2 4 1
1_86 3 1 1
1_86 3 1 2
1_86 3 2 11122
1_86 3 2 11111
1_86 3 3 11
1_86 3 3 11
1_86 3 4 1
1_86 3 4 1
1_87 1 1 1
1_87 1 1 1
1_87 1 2 11111
1_87 1 2 11122
1_87 1 3 11
1_87 1 3 11
1_87 1 4 1
1_87 1 4 1
1_87 2 1 1
1_87 2 1 1
1_87 2 2 11112
1_87 2 2 11112
1_87 2 3 11
1_87 2 3 22
1_87 2 4 2
1_87 2 4 2
1_88 1 1 1
1_88 1 1 1
1_88 1 2 11111
1_88 1 2 11111
1_88 1 3 11
1_88 1 3 22
1_88 1 4 1
1_88 1 4 1
1_88 2 1 2
1_88 2 1 1
1_88 2 2 12222
1_88 2 2 22222
1_88 2 3 11
1_88 2 3 11
1_88 2 4 2
1_88 2 4 1
1_88 3 1 1
1_88 3 1 2
1_88 3 2 11122
1_88 3 2 22211
1_88 3 3 11
1_88 3 3 21
1_88 3 4 1
1_88 3 4 1
1_89 1 1 2
1_89 1 1 2
1_89 1 2 11111
1_89 1 2 11111
1_89 1 3 22
1_89 1 3 22
1_89 1 4 2
1_89 1 4 1
1_89 2 1 1
1_89 2 1 1
1_89 2 2 11112
1_89 2 2 11222
1_89 2 3 12
1_89 2 3 11
1_89 2 4 1
1_89 2 4 1
1_90 1 1 2
1_90 1 1 1
1_90 1 2 11111
1_90 1 2 11112
1_90 1 3 22
1_90 1 3 21
1_90 1 4 1
1_90 1 4 2
1_90 2 1 2
1_90 2 1 2
1_90 2 2 11222
1_90 2 2 11111
1_90 2 3 22
1_90 2 3 21
1_90 2 4 1
1_90 2 4 1
1_90 3 1 1
1_90 3 1 1
1_90 3 2 11122
1_90 3 2 11122
1_90 3 3 11
1_90 3 3 11
1_90 3 4 2
1_90 3 4 1
1_91 1 1 2
1_91 1 1 1
1_91 1 2 11122
1_91 1 2 11112
1_91 1 3 11
1_91 1 3 11
1_91 1 4 1
1_91 1 4 1
1_91 2 1 2
1_91 2 1 2
1_91 2 2 11122
1_91 2 2 11112
1_91 2 3 11
1_91 2 3 21
1_91 2 4 1
1_91 2 4 1
1_92 1 1 1
1_92 1 1 2
1_92 1 2 11222
1_92 1 2 11111
1_92 1 3 12
1_92 1 3 11
1_92 1 4 1
1_92 1 4 1
1_92 2 1 1
1_92 2 1 2
1_92 2 2 11112
1_92 2 2 11111
1_92 2 3 11
1_92 2 3 22
1_92 2 4 1
1_92 2 4 1
1_92 3 1 2
1_92 3 1 1
1_92 3 2 11112
1_92 3 2 11111
1_92 3 3 11
1_92 3 3 11
1_92 3 4 1
1_92 3 4 1
1_93 1 1 1
1_93 1 1 2
1_93 1 2 12222
1_93 1 2 11112
1_93 1 3 11
1_93 1 3 11
1_93 1 4 1
1_93 1 4 1
1_93 2 1 2
1_93 2 1 2
1_93 2 2 11111
1_93 2 2 11122
1_93 2 3 11
1_93 2 3 21
1_93 2 4 1
1_93 2 4 1
1_94 1 1 1
1_94 1 1 2
1_94 1 2 11222
1_94 1 2 11222
1_94 1 3 11
1_94 1 3 21
1_94 1 4 1
1_94 1 4 1
1_94 2 1 1
1_94 2 1 1
1_94 2 2 11111
1_94 2 2 11222
1_94 2 3 11
1_94 2 3 22
1_94 2 4 1
1_94 2 4 2
1_94 3 1 2
1_94 3 1 2
1_94 3 2 11112
1_94 3 2 11111
1_94 3 3 11
1_94 3 3 11
1_94 3 4 2
1_94 3 4 1
1_95 1 1 2
1_95 1 1 1
1_95 1 2 11111
1_95 1 2 22222
1_95 1 3 11
1_95 1 3 22
1_95 1 4 1
1_95 1 4 1
1_95 2 1 1
1_95 2 1 2
1_95 2 2 11111
1_95 2 2 11111
1_95 2 3 11
1_95 2 3 11
1_95 2 4 2
1_95 2 4 1
1_96 1 1 1
1_96 1 1 2
1_96 1 2 11111
1_96 1 2 22211
1_96 1 3 11
1_96 1 3 11
1_96 1 4 2
1_96 1 4 1
1_96 2 1 1
1_96 2 1 1
1_96 2 2 11122
1_96 2 2 22222
1_96 2 3 11
1_96 2 3 11
1_96 2 4 1
1_96 2 4 1
1_96 3 1 1
1_96 3 1 2
1_96 3 2 11111
1_96 3 2 22211
1_96 3 3 11
1_96 3 3 11
1_96 3 4 1
1_96 3 4 1
1_97 1 1 2
1_97 1 1 1
1_97 1 2 11122
1_97 1 2 11122
1_97 1 3 11
1_97 1 3 21
1_97 1 4 1
1_97 1 4 1
1_97 2 1 1
1_97 2 1 1
1_97 2 2 11112
1_97 2 2 22222
1_97 2 3 11
1_97 2 3 21
1_97 2 4 1
1_97 2 4 1
1_98 1 1 2
1_98 1 1 1
1_98 1 2 11111
1_98 1 2 11112
1_98 1 3 12
1_98 1 3 11
1_98 1 4 2
1_98 1 4 1
1_98 2 1 2
1_98 2 1 1
1_98 2 2 11112
1_98 2 2 22222
1_98 2 3 11
1_98 2 3 11
1_98 2 4 1
1_98 2 4 1
1_98 3 1 2
1_98 3 1 2
1_98 3 2 11112
1_98 3 2 11111
1_98 3 3 11
1_98 3 3 11
1_98 3 4 1
1_98 3 4 1
1_99 1 1 1
1_99 1 1 2
1_99 1 2 11122
1_99 1 2 11111
1_99 1 3 11
1_99 1 3 11
1_99 1 4 1
1_99 1 4 2
1_99 2 1 2
1_99 2 1 2
1_99 2 2 11111
1_99 2 2 11111
1_99 2 3 11
1_99 2 3 22
1_99 2 4 1
1_99 2 4 1
1_100 1 1 2
1_100 1 1 2
1_100 1 2 11112
1_100 1 2 11111
1_100 1 3 11
1_100 1 3 11
1_100 1 4 1
1_100 1 4 2
1_100 2 1 1
1_100 2 1 2
1_100 2 2 11222
1_100 2 2 22222
1_100 2 3 11
1_100 2 3 11
1_100 2 4 2
1_100 2 4 1
1_100 3 1 1
1_100 3 1 1
1_100 3 2 11111
1_100 3 2 11122
1_100 3 3 11
1_100 3 3 21
1_100 3 4 2
1_100 3 4 2
1_101 1 1 1
1_101 1 1 2
1_101 1 2 11222
1_101 1 2 11112
1_101 1 3 11
1_101 1 3 22
1_101 1 4 1
1_101 1 4 1
1_101 2 1 1
1_101 2 1 2
1_101 2 2 11112
1_101 2 2 11111
1_101 2 3 11
1_101 2 3 11
1_101 2 4 1
1_101 2 4 1
1_102 1 1 1
1_102 1 1 1
1_102 1 2 11111
1_102 1 2 11111
1_102 1 3 21
1_102 1 3 11
1_102 1 4 1
1_102 1 4 1
1_102 2 1 1
1_102 2 1 2
1_102 2 2 11111
1_102 2 2 11112
1_102 2 3 22
1_102 2 3 11
1_102 2 4 1
1_102 2 4 1
1_102 3 1 1
1_102 3 1 2
1_102 3 2 11122
1_102 3 2 22222
1_102 3 3 12
1_102 3 3 11
1_102 3 4 1
1_102 3 4 1
1_103 1 1 2
1_103 1 1 1
1_103 1 2 11112
1_103 1 2 22222
1_103 1 3 11
1_103 1 3 22
1_103 1 4 1
1_103 1 4 1
1_103 2 1 1
1_103 2 1 1
1_103 2 2 11122
1_103 2 2 11111
1_103 2 3 11
1_103 2 3 11
1_103 2 4 1
1_103 2 4 1
1_104 1 1 1
1_104 1 1 1
1_104 1 2 11111
1_104 1 2 11111
1_104 1 3 11
1_104 1 3 22
1_104 1 4 1
1_104 1 4 1
1_104 2 1 2
1_104 2 1 1
1_104 2 2 11112
1_104 2 2 12222
1_104 2 3 12
1_104 2 3 11
1_104 2 4 1
1_104 2 4 1
1_104 3 1 1
1_104 3 1 1
1_104 3 2 11122
1_104 3 2 12222
1_104 3 3 11
1_104 3 3 11
1_104 3 4 1
1_104 3 4 1
1_105 1 1 2
1_105 1 1 1
1_105 1 2 11111
1_105 1 2 11111
1_105 1 3 11
1_105 1 3 11
1_105 1 4 1
1_105 1 4 2
1_105 2 1 2
1_105 2 1 1
1_105 2 2 11111
1_105 2 2 11122
1_105 2 3 11
1_105 2 3 11
1_105 2 4 1
1_105 2 4 1
1_106 1 1 1
1_106 1 1 1
1_106 1 2 11111
1_106 1 2 11122
1_106 1 3 11
1_106 1 3 11
1_106 1 4 1
1_106 1 4 1
1_106 2 1 1
1_106 2 1 1
1_106 2 2 11111
1_106 2 2 11111
1_106 2 3 11
1_106 2 3 11
1_106 2 4 2
1_106 2 4 1
1_106 3 1 2
1_106 3 1 1
1_106 3 2 11111
1_106 3 2 12222
1_106 3 3 22
1_106 3 3 11
1_106 3 4 2
1_106 3 4 2
1_107 1 1 2
1_107 1 1 1
1_107 1 2 11111
1_107 1 2 11111
1_107 1 3 22
1_107 1 3 11
1_107 1 4 1
1_107 1 4 1
1_107 2 1 2
1_107 2 1 1
1_107 2 2 11122
1_107 2 2 11122
1_107 2 3 12
1_107 2 3 22
1_107 2 4 1
1_107 2 4 1
1_108 1 1 2
1_108 1 1 1
1_108 1 2 11112
1_108 1 2 22222
1_108 1 3 12
1_108 1 3 11
1_108 1 4 1
1_108 1 4 1
1_108 2 1 2
1_108 2 1 1
1_108 2 2 11112
1_108 2 2 11222
1_108 2 3 11
1_108 2 3 22
1_108 2 4 1
1_108 2 4 2
1_108 3 1 1
1_108 3 1 1
1_108 3 2 11111
1_108 3 2 11111
1_108 3 3 11
1_108 3 3 11
1_108 3 4 1
1_108 3 4 1
1_109 1 1 2
1_109 1 1 1
1_109 1 2 11111
1_109 1 2 11111
1_109 1 3 22
1_109 1 3 11
1_109 1 4 1
1_109 1 4 1
1_109 2 1 1
1_109 2 1 1
1_109 2 2 11112
1_109 2 2 11112
1_109 2 3 11
1_109 2 3 11
1_109 2 4 1
1_109 2 4 1
1_110 1 1 1
1_110 1 1 2
1_110 1 2 11222
1_110 1 2 22222
1_110 1 3 11
1_110 1 3 11
1_110 1 4 1
1_110 1 4 1
1_110 2 1 1
1_110 2 1 2
1_110 2 2 11112
1_110 2 2 11111
1_110 2 3 11
1_110 2 3 22
1_110 2 4 1
1_110 2 4 2
1_110 3 1 1
1_110 3 1 1
1_110 3 2 11222
1_110 3 2 11222
1_110 3 3 22
1_110 3 3 21
1_110 3 4 1
1_110 3 4 2
1_111 1 1 2
1_111 1 1 1
1_111 1 2 22211
1_111 1 2 22222
1_111 1 3 22
1_111 1 3 11
1_111 1 4 1
1_111 1 4 1
1_111 2 1 2
1_111 2 1 1
1_111 2 2 11111
1_111 2 2 11112
1_111 2 3 11
1_111 2 3 11
1_111 2 4 1
1_111 2 4 2
1_112 1 1 1
1_112 1 1 2
1_112 1 2 11111
1_112 1 2 12222
1_112 1 3 11
1_112 1 3 22
1_112 1 4 2
1_112 1 4 1
1_112 2 1 1
1_112 2 1 1
1_112 2 2 11111
1_112 2 2 22211
1_112 2 3 22
1_112 2 3 11
1_112 2 4 1
1_112 2 4 2
1_112 3 1 1
1_112 3 1 1
1_112 3 2 11122
1_112 3 2 11111
1_112 3 3 11
1_112 3 3 11
1_112 3 4 1
1_112 3 4 1
1_113 1 1 1
1_113 1 1 2
1_113 1 2 11222
1_113 1 2 22222
1_113 1 3 11
1_113 1 3 11
1_113 1 4 1
1_113 1 4 1
1_113 2 1 1
1_113 2 1 1
1_113 2 2 11111
1_113 2 2 22222
1_113 2 3 22
1_113 2 3 11
1_113 2 4 2
1_113 2 4 1
1_114 1 1 1
1_114 1 1 2
1_114 1 2 11222
1_114 1 2 22222
1_114 1 3 11
1_114 1 3 11
1_114 1 4 1
1_114 1 4 1
1_114 2 1 1
1_114 2 1 1
1_114 2 2 11111
1_114 2 2 22222
1_114 2 3 11
1_114 2 3 21
1_114 2 4 1
1_114 2 4 1
1_114 3 1 1
1_114 3 1 1
1_114 3 2 11111
1_114 3 2 11122
1_114 3 3 11
1_114 3 3 11
1_114 3 4 2
1_114 3 4 2
1_115 1 1 2
1_115 1 1 1
1_115 1 2 11222
1_115 1 2 11122
1_115 1 3 11
1_115 1 3 11
1_115 1 4 2
1_115 1 4 1
1_115 2 1 1
1_115 2 1 1
1_115 2 2 11111
1_115 2 2 22211
1_115 2 3 11
1_115 2 3 11
1_115 2 4 1
1_115 2 4 1
1_116 1 1 2
1_116 1 1 2
1_116 1 2 11111
1_116 1 2 12222
1_116 1 3 11
1_116 1 3 22
1_116 1 4 1
1_116 1 4 1
1_116 2 1 1
1_116 2 1 1
1_116 2 2 11111
1_116 2 2 11112
1_116 2 3 11
1_116 2 3 11
1_116 2 4 1
1_116 2 4 1
1_116 3 1 2
1_116 3 1 2
1_116 3 2 11112
1_116 3 2 11111
1_116 3 3 11
1_116 3 3 11
1_116 3 4 1
1_116 3 4 1
1_117 1 1 2
1_117 1 1 1
1_117 1 2 11111
1_117 1 2 11112
1_117 1 3 12
1_117 1 3 12
1_117 1 4 2
1_117 1 4 2
1_117 2 1 1
1_117 2 1 2
1_117 2 2 12222
1_117 2 2 22222
1_117 2 3 11
1_117 2 3 22
1_117 2 4 1
1_117 2 4 1
1_118 1 1 2
1_118 1 1 1
1_118 1 2 11111
1_118 1 2 22211
1_118 1 3 11
1_118 1 3 11
1_118 1 4 1
1_118 1 4 1
1_118 2 1 1
1_118 2 1 1
1_118 2 2 11111
1_118 2 2 22222
1_118 2 3 21
1_118 2 3 22
1_118 2 4 1
1_118 2 4 1
1_118 3 1 1
1_118 3 1 2
1_118 3 2 11122
1_118 3 2 22222
1_118 3 3 11
1_118 3 3 11
1_118 3 4 1
1_118 3 4 2
1_119 1 1 1
1_119 1 1 1
1_119 1 2 11111
1_119 1 2 11112
1_119 1 3 11
1_119 1 3 11
1_119 1 4 1
1_119 1 4 1
1_119 2 1 2
1_119 2 1 1
1_119 2 2 11112
1_119 2 2 22222
1_119 2 3 22
1_119 2 3 11
1_119 2 4 1
1_119 2 4 1
1_120 1 1 1
1_120 1 1 2
1_120 1 2 11111
1_120 1 2 22211
1_120 1 3 11
1_120 1 3 11
1_120 1 4 1
1_120 1 4 1
1_120 2 1 1
1_120 2 1 2
1_120 2 2 11112
1_120 2 2 11112
1_120 2 3 21
1_120 2 3 11
1_120 2 4 1
1_120 2 4 2
1_120 3 1 2
1_120 3 1 1
1_120 3 2 11122
1_120 3 2 11111
1_120 3 3 22
1_120 3 3 11
1_120 3 4 2
1_120 3 4 1
1_121 1 1 1
1_121 1 1 2
1_121 1 2 11112
1_121 1 2 11111
1_121 1 3 11
1_121 1 3 11
1_121 1 4 1
1_121 1 4 2
1_121 2 1 2
1_121 2 1 2
1_121 2 2 11112
1_121 2 2 22222
1_121 2 3 11
1_121 2 3 11
1_121 2 4 1
1_121 2 4 2
1_122 1 1 2
1_122 1 1 1
1_122 1 2 11111
1_122 1 2 11111
1_122 1 3 11
1_122 1 3 11
1_122 1 4 1
1_122 1 4 1
1_122 2 1 1
1_122 2 1 1
1_122 2 2 11111
1_122 2 2 11112
1_122 2 3 11
1_122 2 3 22
1_122 2 4 2
1_122 2 4 1
1_122 3 1 2
1_122 3 1 2
1_122 3 2 11112
1_122 3 2 12222
1_122 3 3 11
1_122 3 3 11
1_122 3 4 1
1_122 3 4 1
1_123 1 1 1
1_123 1 1 1
1_123 1 2 11112
1_123 1 2 11111
1_123 1 3 11
1_123 1 3 11
1_123 1 4 1
1_123 1 4 1
1_123 2 1 1
1_123 2 1 1
1_123 2 2 22222
1_123 2 2 22222
1_123 2 3 11
1_123 2 3 11
1_123 2 4 1
1_123 2 4 1
1_124 1 1 1
1_124 1 1 2
1_124 1 2 11111
1_124 1 2 22222
1_124 1 3 22
1_124 1 3 22
1_124 1 4 2
1_124 1 4 1
1_124 2 1 1
1_124 2 1 1
1_124 2 2 11111
1_124 2 2 11111
1_124 2 3 11
1_124 2 3 11
1_124 2 4 1
1_124 2 4 1
1_124 3 1 1
1_124 3 1 1
1_124 3 2 11122
1_124 3 2 11111
1_124 3 3 11
1_124 3 3 11
1_124 3 4 2
1_124 3 4 2
1_125 1 1 1
1_125 1 1 1
1_125 1 2 11111
1_125 1 2 11111
1_125 1 3 11
1_125 1 3 11
1_125 1 4 1
1_125 1 4 1
1_125 2 1 2
1_125 2 1 1
1_125 2 2 11122
1_125 2 2 11112
1_125 2 3 11
1_125 2 3 22
1_125 2 4 2
1_125 2 4 2
1_126 1 1 2
1_126 1 1 1
1_126 1 2 11111
1_126 1 2 22222
1_126 1 3 22
1_126 1 3 12
1_126 1 4 1
1_126 1 4 1
1_126 2 1 2
1_126 2 1 1
1_126 2 2 11111
1_126 2 2 11112
1_126 2 3 12
1_126 2 3 11
1_126 2 4 2
1_126 2 4 1
1_126 3 1 1
1_126 3 1 1
1_126 3 2 12222
1_126 3 2 11112
1_126 3 3 11
1_126 3 3 11
1_126 3 4 1
1_126 3 4 1
1_127 1 1 2
1_127 1 1 1
1_127 1 2 11112
1_127 1 2 11112
1_127 1 3 11
1_127 1 3 21
1_127 1 4 2
1_127 1 4 2
1_127 2 1 2
1_127 2 1 2
1_127 2 2 11112
1_127 2 2 22211
1_127 2 3 11
1_127 2 3 11
1_127 2 4 1
1_127 2 4 1
1_128 1 1 2
1_128 1 1 2
1_128 1 2 11222
1_128 1 2 22222
1_128 1 3 11
1_128 1 3 22
1_128 1 4 1
1_128 1 4 1
1_128 2 1 2
1_128 2 1 2
1_128 2 2 11122
1_128 2 2 11111
1_128 2 3 11
1_128 2 3 11
1_128 2 4 2
1_128 2 4 2
1_128 3 1 1
1_128 3 1 2
1_128 3 2 11122
1_128 3 2 22222
1_128 3 3 11
1_128 3 3 22
1_128 3 4 1
1_128 3 4 1
1_129 1 1 1
1_129 1 1 1
1_129 1 2 11112
1_129 1 2 11111
1_129 1 3 11
1_129 1 3 22
1_129 1 4 1
1_129 1 4 1
1_129 2 1 1
1_129 2 1 1
1_129 2 2 22222
1_129 2 2 22222
1_129 2 3 11
1_129 2 3 11
1_129 2 4 1
1_129 2 4 1
1_130 1 1 1
1_130 1 1 2
1_130 1 2 11112
1_130 1 2 11111
1_130 1 3 11
1_130 1 3 11
1_130 1 4 1
1_130 1 4 2
1_130 2 1 2
1_130 2 1 1
1_130 2 2 11111
1_130 2 2 22222
1_130 2 3 11
1_130 2 3 11
1_130 2 4 1
1_130 2 4 1
1_130 3 1 1
1_130 3 1 2
1_130 3 2 11122
1_130 3 2 11222
1_130 3 3 11
1_130 3 3 11
1_130 3 4 1
1_130 3 4 2
1_131 1 1 1
1_131 1 1 2
1_131 1 2 22222
1_131 1 2 22222
1_131 1 3 11
1_131 1 3 22
1_131 1 4 1
1_131 1 4 1
1_131 2 1 1
1_131 2 1 2
1_131 2 2 11222
1_131 2 2 11111
1_131 2 3 11
1_131 2 3 11
1_131 2 4 2
1_131 2 4 1
1_132 1 1 2
1_132 1 1 1
1_132 1 2 11111
1_132 1 2 22222
1_132 1 3 21
1_132 1 3 21
1_132 1 4 1
1_132 1 4 1
1_132 2 1 2
1_132 2 1 1
1_132 2 2 11112
1_132 2 2 11112
1_132 2 3 22
1_132 2 3 11
1_132 2 4 1
1_132 2 4 1
1_132 3 1 1
1_132 3 1 2
1_132 3 2 11122
1_132 3 2 22222
1_132 3 3 11
1_132 3 3 11
1_132 3 4 1
1_132 3 4 1
1_133 1 1 1
1_133 1 1 2
1_133 1 2 11112
1_133 1 2 11122
1_133 1 3 22
1_133 1 3 11
1_133 1 4 1
1_133 1 4 1
1_133 2 1 1
1_133 2 1 1
1_133 2 2 11111
1_133 2 2 11122
1_133 2 3 22
1_133 2 3 11
1_133 2 4 1
1_133 2 4 1
1_134 1 1 1
1_134 1 1 2
1_134 1 2 11111
1_134 1 2 11111
1_134 1 3 11
1_134 1 3 11
1_134 1 4 1
1_134 1 4 2
1_134 2 1 1
1_134 2 1 1
1_134 2 2 11112
1_134 2 2 11111
1_134 2 3 11
1_134 2 3 11
1_134 2 4 2
1_134 2 4 1
1_134 3 1 2
1_134 3 1 1
1_134 3 2 11122
1_134 3 2 11111
1_134 3 3 11
1_134 3 3 11
1_134 3 4 1
1_134 3 4 1
1_135 1 1 2
1_135 1 1 1
1_135 1 2 11112
1_135 1 2 22211
1_135 1 3 11
1_135 1 3 11
1_135 1 4 2
1_135 1 4 1
1_135 2 1 1
1_135 2 1 1
1_135 2 2 12222
1_135 2 2 11111
1_135 2 3 22
1_135 2 3 22
1_135 2 4 1
1_135 2 4 2
1_136 1 1 1
1_136 1 1 1
1_136 1 2 12222
1_136 1 2 11111
1_136 1 3 11
1_136 1 3 11
1_136 1 4 1
1_136 1 4 1
1_136 2 1 2
1_136 2 1 1
1_136 2 2 11112
1_136 2 2 22222
1_136 2 3 11
1_136 2 3 22
1_136 2 4 1
1_136 2 4 1
1_136 3 1 1
1_136 3 1 2
1_136 3 2 11112
1_136 3 2 22222
1_136 3 3 22
1_136 3 3 21
1_136 3 4 1
1_136 3 4 2
1_137 1 1 1
1_137 1 1 2
1_137 1 2 11122
1_137 1 2 11222
1_137 1 3 22
1_137 1 3 11
1_137 1 4 1
1_137 1 4 1
1_137 2 1 1
1_137 2 1 2
1_137 2 2 11111
1_137 2 2 11122
1_137 2 3 11
1_137 2 3 11
1_137 2 4 1
1_137 2 4 1
1_138 1 1 1
1_138 1 1 1
1_138 1 2 22222
1_138 1 2 22222
1_138 1 3 11
1_138 1 3 11
1_138 1 4 1
1_138 1 4 1
1_138 2 1 1
1_138 2 1 1
1_138 2 2 22222
1_138 2 2 22222
1_138 2 3 11
1_138 2 3 11
1_138 2 4 1
1_138 2 4 1
1_138 3 1 1
1_138 3 1 1
1_138 3 2 11111
1_138 3 2 11122
1_138 3 3 11
1_138 3 3 11
1_138 3 4 1
1_138 3 4 1
1_139 1 1 1
1_139 1 1 1
1_139 1 2 12222
1_139 1 2 11111
1_139 1 3 11
1_139 1 3 22
1_139 1 4 1
1_139 1 4 1
1_139 2 1 1
1_139 2 1 1
1_139 2 2 11111
1_139 2 2 11111
1_139 2 3 11
1_139 2 3 22
1_139 2 4 1
1_139 2 4 1
1_140 1 1 1
1_140 1 1 1
1_140 1 2 11112
1_140 1 2 11111
1_140 1 3 11
1_140 1 3 21
1_140 1 4 2
1_140 1 4 1
1_140 2 1 1
1_140 2 1 1
1_140 2 2 11112
1_140 2 2 11111
1_140 2 3 12
1_140 2 3 21
1_140 2 4 2
1_140 2 4 1
1_140 3 1 1
1_140 3 1 1
1_140 3 2 11111
1_140 3 2 22222
1_140 3 3 11
1_140 3 3 11
1_140 3 4 1
1_140 3 4 1
1_141 1 1 2
1_141 1 1 1
1_141 1 2 11222
1_141 1 2 22222
1_141 1 3 22
1_141 1 3 11
1_141 1 4 1
1_141 1 4 1
1_141 2 1 1
1_141 2 1 1
1_141 2 2 11112
1_141 2 2 22211
1_141 2 3 11
1_141 2 3 11
1_141 2 4 1
1_141 2 4 1
1_142 1 1 2
1_142 1 1 1
1_142 1 2 11122
1_142 1 2 11111
1_142 1 3 11
1_142 1 3 11
1_142 1 4 1
1_142 1 4 2
1_142 2 1 1
1_142 2 1 2
1_142 2 2 11111
1_142 2 2 11111
1_142 2 3 11
1_142 2 3 11
1_142 2 4 1
1_142 2 4 1
1_142 3 1 1
1_142 3 1 1
1_142 3 2 11112
1_142 3 2 11111
1_142 3 3 11
1_142 3 3 11
1_142 3 4 2
1_142 3 4 1
1_143 1 1 1
1_143 1 1 2
1_143 1 2 22211
1_143 1 2 22222
1_143 1 3 11
1_143 1 3 11
1_143 1 4 1
1_143 1 4 1
1_143 2 1 2
1_143 2 1 1
1_143 2 2 11112
1_143 2 2 11111
1_143 2 3 11
1_143 2 3 11
1_143 2 4 1
1_143 2 4 1
1_144 1 1 1
1_144 1 1 1
1_144 1 2 11122
1_144 1 2 22222
1_144 1 3 11
1_144 1 3 22
1_144 1 4 1
1_144 1 4 1
1_144 2 1 1
1_144 2 1 1
1_144 2 2 11112
1_144 2 2 22222
1_144 2 3 11
1_144 2 3 12
1_144 2 4 1
1_144 2 4 1
1_144 3 1 1
1_144 3 1 2
1_144 3 2 11111
1_144 3 2 11222
1_144 3 3 11
1_144 3 3 11
1_144 3 4 1
1_144 3 4 1
1_145 1 1 2
1_145 1 1 1
1_145 1 2 11111
1_145 1 2 22222
1_145 1 3 22
1_145 1 3 11
1_145 1 4 1
1_145 1 4 1
1_145 2 1 1
1_145 2 1 1
1_145 2 2 11111
1_145 2 2 12222
1_145 2 3 11
1_145 2 3 11
1_145 2 4 1
1_145 2 4 1
1_146 1 1 2
1_146 1 1 1
1_146 1 2 11112
1_146 1 2 11111
1_146 1 3 11
1_146 1 3 11
1_146 1 4 1
1_146 1 4 1
1_146 2 1 1
1_146 2 1 1
1_146 2 2 11112
1_146 2 2 11111
1_146 2 3 11
1_146 2 3 11
1_146 2 4 1
1_146 2 4 1
1_146 3 1 1
1_146 3 1 1
1_146 3 2 11112
1_146 3 2 22211
1_146 3 3 11
1_146 3 3 11
1_146 3 4 1
1_146 3 4 1
1_147 1 1 2
1_147 1 1 1
1_147 1 2 11111
1_147 1 2 11122
1_147 1 3 11
1_147 1 3 11
1_147 1 4 1
1_147 1 4 1
1_147 2 1 2
1_147 2 1 2
1_147 2 2 11222
1_147 2 2 22222
1_147 2 3 11
1_147 2 3 22
1_147 2 4 1
1_147 2 4 2
1_148 1 1 2
1_148 1 1 2
1_148 1 2 11122
1_148 1 2 22222
1_148 1 3 22
1_148 1 3 11
1_148 1 4 1
1_148 1 4 1
1_148 2 1 1
1_148 2 1 1
1_148 2 2 11111
1_148 2 2 11111
1_148 2 3 11
1_148 2 3 11
1_148 2 4 1
1_148 2 4 1
1_148 3 1 1
1_148 3 1 2
1_148 3 2 11111
1_148 3 2 12222
1_148 3 3 11
1_148 3 3 11
1_148 3 4 2
1_148 3 4 1
1_149 1 1 2
1_149 1 1 1
1_149 1 2 11111
1_149 1 2 22222
1_149 1 3 21
1_149 1 3 21
1_149 1 4 1
1_149 1 4 2
1_149 2 1 2
1_149 2 1 2
1_149 2 2 11112
1_149 2 2 22222
1_149 2 3 11
1_149 2 3 11
1_149 2 4 1
1_149 2 4 1
1_150 1 1 1
1_150 1 1 1
1_150 1 2 11111
1_150 1 2 11111
1_150 1 3 12
1_150 1 3 12
1_150 1 4 1
1_150 1 4 1
1_150 2 1 2
1_150 2 1 1
1_150 2 2 11111
1_150 2 2 22222
1_150 2 3 11
1_150 2 3 11
1_150 2 4 1
1_150 2 4 2
1_150 3 1 2
1_150 3 1 1
1_150 3 2 11122
1_150 3 2 22222
1_150 3 3 11
1_150 3 3 11
1_150 3 4 1
1_150 3 4 1
1_151 1 1 1
1_151 1 1 1
1_151 1 2 11112
1_151 1 2 11112
1_151 1 3 11
1_151 1 3 11
1_151 1 4 1
1_151 1 4 1
1_151 2 1 1
1_151 2 1 1
1_151 2 2 11111
1_151 2 2 11112
1_151 2 3 11
1_151 2 3 11
1_151 2 4 2
1_151 2 4 2
1_152 1 1 1
1_152 1 1 1
1_152 1 2 11122
1_152 1 2 22211
1_152 1 3 11
1_152 1 3 11
1_152 1 4 1
1_152 1 4 1
1_152 2 1 1
1_152 2 1 1
1_152 2 2 11111
1_152 2 2 11111
1_152 2 3 11
1_152 2 3 11
1_152 2 4 2
1_152 2 4 1
1_152 3 1 2
1_152 3 1 2
1_152 3 2 11111
1_152 3 2 11122
1_152 3 3 11
1_152 3 3 11
1_152 3 4 1
1_152 3 4 1
1_153 1 1 2
1_153 1 1 1
1_153 1 2 11222
1_153 1 2 11222
1_153 1 3 12
1_153 1 3 11
1_153 1 4 1
1_153 1 4 2
1_153 2 1 1
1_153 2 1 1
1_153 2 2 12222
1_153 2 2 22222
1_153 2 3 22
1_153 2 3 11
1_153 2 4 1
1_153 2 4 1
1_154 1 1 1
1_154 1 1 1
1_154 1 2 11122
1_154 1 2 11111
1_154 1 3 11
1_154 1 3 11
1_154 1 4 2
1_154 1 4 2
1_154 2 1 1
1_154 2 1 1
1_154 2 2 11112
1_154 2 2 22211
1_154 2 3 11
1_154 2 3 11
1_154 2 4 1
1_154 2 4 2
1_154 3 1 2
1_154 3 1 1
1_154 3 2 11122
1_154 3 2 11222
1_154 3 3 11
1_154 3 3 11
1_154 3 4 1
1_154 3 4 1
1_155 1 1 2
1_155 1 1 1
1_155 1 2 11112
1_155 1 2 11122
1_155 1 3 21
1_155 1 3 11
1_155 1 4 1
1_155 1 4 1
1_155 2 1 1
1_155 2 1 1
1_155 2 2 11112
1_155 2 2 22222
1_155 2 3 11
1_155 2 3 22
1_155 2 4 1
1_155 2 4 2
1_156 1 1 2
1_156 1 1 1
1_156 1 2 11111
1_156 1 2 11111
1_156 1 3 22
1_156 1 3 12
1_156 1 4 2
1_156 1 4 2
1_156 2 1 2
1_156 2 1 1
1_156 2 2 12222
1_156 2 2 22222
1_156 2 3 12
1_156 2 3 21
1_156 2 4 2
1_156 2 4 2
1_156 3 1 2
1_156 3 1 1
1_156 3 2 11111
1_156 3 2 11112
1_156 3 3 11
1_156 3 3 11
1_156 3 4 1
1_156 3 4 1
1_157 1 1 1
1_157 1 1 2
1_157 1 2 11111
1_157 1 2 11112
1_157 1 3 11
1_157 1 3 11
1_157 1 4 1
1_157 1 4 2
1_157 2 1 2
1_157 2 1 1
1_157 2 2 11111
1_157 2 2 11112
1_157 2 3 11
1_157 2 3 12
1_157 2 4 1
1_157 2 4 1
1_158 1 1 1
1_158 1 1 1
1_158 1 2 22222
1_158 1 2 22222
1_158 1 3 11
1_158 1 3 11
1_158 1 4 1
1_158 1 4 1
1_158 2 1 1
1_158 2 1 2
1_158 2 2 11111
1_158 2 2 11122
1_158 2 3 22
1_158 2 3 22
1_158 2 4 1
1_158 2 4 1
1_158 3 1 1
1_158 3 1 1
1_158 3 2 11111
1_158 3 2 11111
1_158 3 3 11
1_158 3 3 11
1_158 3 4 1
1_158 3 4 1
1_159 1 1 1
1_159 1 1 1
1_159 1 2 11112
1_159 1 2 11112
1_159 1 3 11
1_159 1 3 11
1_159 1 4 2
1_159 1 4 1
1_159 2 1 1
1_159 2 1 1
1_159 2 2 11222
1_159 2 2 12222
1_159 2 3 22
1_159 2 3 21
1_159 2 4 1
1_159 2 4 1
1_160 1 1 1
1_160 1 1 2
1_160 1 2 22222
1_160 1 2 22211
1_160 1 3 22
1_160 1 3 22
1_160 1 4 1
1_160 1 4 1
1_160 2 1 1
1_160 2 1 1
1_160 2 2 11222
1_160 2 2 22211
1_160 2 3 11
1_160 2 3 22
1_160 2 4 1
1_160 2 4 1
1_160 3 1 2
1_160 3 1 1
1_160 3 2 11122
1_160 3 2 22222
1_160 3 3 11
1_160 3 3 11
1_160 3 4 2
1_160 3 4 1
1_161 1 1 1
1_161 1 1 1
1_161 1 2 11122
1_161 1 2 11122
1_161 1 3 11
1_161 1 3 11
1_161 1 4 1
1_161 1 4 1
1_161 2 1 2
1_161 2 1 1
1_161 2 2 11122
1_161 2 2 22211
1_161 2 3 11
1_161 2 3 22
1_161 2 4 1
1_161 2 4 2
1_162 1 1 2
1_162 1 1 1
1_162 1 2 11222
1_162 1 2 11122
1_162 1 3 11
1_162 1 3 11
1_162 1 4 1
1_162 1 4 1
1_162 2 1 2
1_162 2 1 1
1_162 2 2 11112
1_162 2 2 12222
1_162 2 3 22
1_162 2 3 22
1_162 2 4 1
1_162 2 4 2
1_162 3 1 2
1_162 3 1 2
1_162 3 2 11122
1_162 3 2 11112
1_162 3 3 22
1_162 3 3 11
1_162 3 4 1
1_162 3 4 2
1_163 1 1 2
1_163 1 1 1
1_163 1 2 11112
1_163 1 2 12222
1_163 1 3 11
1_163 1 3 12
1_163 1 4 1
1_163 1 4 2
1_163 2 1 1
1_163 2 1 1
1_163 2 2 11111
1_163 2 2 11112
1_163 2 3 11
1_163 2 3 11
1_163 2 4 1
1_163 2 4 1
1_164 1 1 1
1_164 1 1 1
1_164 1 2 11112
1_164 1 2 11111
1_164 1 3 12
1_164 1 3 11
1_164 1 4 1
1_164 1 4 2
1_164 2 1 1
1_164 2 1 1
1_164 2 2 11222
1_164 2 2 11111
1_164 2 3 21
1_164 2 3 11
1_164 2 4 1
1_164 2 4 1
1_164 3 1 2
1_164 3 1 2
1_164 3 2 11222
1_164 3 2 11122
1_164 3 3 22
1_164 3 3 11
1_164 3 4 1
1_164 3 4 1
1_165 1 1 1
1_165 1 1 1
1_165 1 2 12222
1_165 1 2 22211
1_165 1 3 11
1_165 1 3 22
1_165 1 4 1
1_165 1 4 2
1_165 2 1 1
1_165 2 1 1
1_165 2 2 11112
1_165 2 2 22211
1_165 2 3 11
1_165 2 3 11
1_165 2 4 2
1_165 2 4 1
1_166 1 1 1
1_166 1 1 2
1_166 1 2 11122
1_166 1 2 11111
1_166 1 3 11
1_166 1 3 11
1_166 1 4 1
1_166 1 4 1
1_166 2 1 2
1_166 2 1 1
1_166 2 2 11111
1_166 2 2 22222
1_166 2 3 11
1_166 2 3 21
1_166 2 4 1
1_166 2 4 1
1_166 3 1 2
1_166 3 1 1
1_166 3 2 11222
1_166 3 2 11122
1_166 3 3 11
1_166 3 3 11
1_166 3 4 2
1_166 3 4 1
1_167 1 1 2
1_167 1 1 2
1_167 1 2 11111
1_167 1 2 22222
1_167 1 3 22
1_167 1 3 22
1_167 1 4 2
1_167 1 4 2
1_167 2 1 2
1_167 2 1 1
1_167 2 2 11111
1_167 2 2 11111
1_167 2 3 11
1_167 2 3 11
1_167 2 4 2
1_167 2 4 1
1_168 1 1 1
1_168 1 1 2
1_168 1 2 11112
1_168 1 2 11222
1_168 1 3 22
1_168 1 3 11
1_168 1 4 1
1_168 1 4 1
1_168 2 1 1
1_168 2 1 1
1_168 2 2 11222
1_168 2 2 22222
1_168 2 3 11
1_168 2 3 11
1_168 2 4 1
1_168 2 4 1
1_168 3 1 2
1_168 3 1 1
1_168 3 2 11111
1_168 3 2 11122
1_168 3 3 11
1_168 3 3 11
1_168 3 4 1
1_168 3 4 1
1_169 1 1 2
1_169 1 1 1
1_169 1 2 11122
1_169 1 2 22222
1_169 1 3 11
1_169 1 3 11
1_169 1 4 1
1_169 1 4 1
1_169 2 1 2
1_169 2 1 1
1_169 2 2 11111
1_169 2 2 22222
1_169 2 3 22
1_169 2 3 11
1_169 2 4 2
1_169 2 4 1
1_170 1 1 2
1_170 1 1 2
1_170 1 2 22222
1_170 1 2 22222
1_170 1 3 11
1_170 1 3 11
1_170 1 4 1
1_170 1 4 1
1_170 2 1 1
1_170 2 1 1
1_170 2 2 11111
1_170 2 2 11111
1_170 2 3 22
1_170 2 3 11
1_170 2 4 1
1_170 2 4 2
1_170 3 1 1
1_170 3 1 1
1_170 3 2 11222
1_170 3 2 11112
1_170 3 3 11
1_170 3 3 11
1_170 3 4 1
1_170 3 4 1
1_171 1 1 2
1_171 1 1 1
1_171 1 2 11112
1_171 1 2 22222
1_171 1 3 11
1_171 1 3 11
1_171 1 4 1
1_171 1 4 1
1_171 2 1 1
1_171 2 1 1
1_171 2 2 11122
1_171 2 2 11122
1_171 2 3 11
1_171 2 3 21
1_171 2 4 1
1_171 2 4 1
1_172 1 1 1
1_172 1 1 2
1_172 1 2 11111
1_172 1 2 11111
1_172 1 3 11
1_172 1 3 12
1_172 1 4 1
1_172 1 4 1
1_172 2 1 1
1_172 2 1 1
1_172 2 2 11111
1_172 2 2 11111
1_172 2 3 11
1_172 2 3 11
1_172 2 4 1
1_172 2 4 1
1_172 3 1 1
1_172 3 1 1
1_172 3 2 11111
1_172 3 2 11122
1_172 3 3 11
1_172 3 3 21
1_172 3 4 2
1_172 3 4 1
1_173 1 1 2
1_173 1 1 2
1_173 1 2 11111
1_173 1 2 22222
1_173 1 3 11
1_173 1 3 11
1_173 1 4 1
1_173 1 4 1
1_173 2 1 1
1_173 2 1 1
1_173 2 2 11222
1_173 2 2 22211
1_173 2 3 11
1_173 2 3 11
1_173 2 4 1
1_173 2 4 2
1_174 1 1 1
1_174 1 1 2
1_174 1 2 11112
1_174 1 2 22222
1_174 1 3 11
1_174 1 3 12
1_174 1 4 2
1_174 1 4 2
1_174 2 1 2
1_174 2 1 2
1_174 2 2 11112
1_174 2 2 11112
1_174 2 3 11
1_174 2 3 11
1_174 2 4 1
1_174 2 4 1
1_174 3 1 1
1_174 3 1 1
1_174 3 2 11122
1_174 3 2 22222
1_174 3 3 11
1_174 3 3 22
1_174 3 4 1
1_174 3 4 2
1_175 1 1 2
1_175 1 1 1
1_175 1 2 11222
1_175 1 2 11111
1_175 1 3 12
1_175 1 3 11
1_175 1 4 1
1_175 1 4 1
1_175 2 1 2
1_175 2 1 2
1_175 2 2 11111
1_175 2 2 11112
1_175 2 3 22
1_175 2 3 11
1_175 2 4 1
1_175 2 4 2
1_176 1 1 1
1_176 1 1 1
1_176 1 2 11111
1_176 1 2 11111
1_176 1 3 11
1_176 1 3 22
1_176 1 4 1
1_176 1 4 1
1_176 2 1 1
1_176 2 1 1
1_176 2 2 11122
1_176 2 2 22222
1_176 2 3 11
1_176 2 3 22
1_176 2 4 1
1_176 2 4 2
1_176 3 1 1
1_176 3 1 2
1_176 3 2 11222
1_176 3 2 11112
1_176 3 3 11
1_176 3 3 11
1_176 3 4 1
1_176 3 4 1
1_177 1 1 2
1_177 1 1 1
1_177 1 2 11222
1_177 1 2 11111
1_177 1 3 22
1_177 1 3 11
1_177 1 4 2
1_177 1 4 1
1_177 2 1 2
1_177 2 1 1
1_177 2 2 11111
1_177 2 2 11222
1_177 2 3 12
1_177 2 3 22
1_177 2 4 2
1_177 2 4 1
1_178 1 1 2
1_178 1 1 2
1_178 1 2 11122
1_178 1 2 12222
1_178 1 3 22
1_178 1 3 11
1_178 1 4 2
1_178 1 4 1
1_178 2 1 2
1_178 2 1 2
1_178 2 2 11111
1_178 2 2 11111
1_178 2 3 11
1_178 2 3 11
1_178 2 4 2
1_178 2 4 1
1_178 3 1 2
1_178 3 1 1
1_178 3 2 11112
1_178 3 2 22211
1_178 3 3 11
1_178 3 3 22
1_178 3 4 1
1_178 3 4 1
1_179 1 1 2
1_179 1 1 2
1_179 1 2 11111
1_179 1 2 11222
1_179 1 3 11
1_179 1 3 11
1_179 1 4 1
1_179 1 4 2
1_179 2 1 2
1_179 2 1 1
1_179 2 2 11111
1_179 2 2 11112
1_179 2 3 22
1_179 2 3 11
1_179 2 4 1
1_179 2 4 2
1_180 1 1 1
1_180 1 1 1
1_180 1 2 11111
1_180 1 2 11111
1_180 1 3 11
1_180 1 3 11
1_180 1 4 1
1_180 1 4 1
1_180 2 1 1
1_180 2 1 1
1_180 2 2 11111
1_180 2 2 22211
1_180 2 3 21
1_180 2 3 11
1_180 2 4 2
1_180 2 4 1
1_180 3 1 1
1_180 3 1 1
1_180 3 2 11222
1_180 3 2 11111
1_180 3 3 11
1_180 3 3 11
1_180 3 4 1
1_180 3 4 1
1_181 1 1 2
1_181 1 1 2
1_181 1 2 11111
1_181 1 2 22222
1_181 1 3 11
1_181 1 3 11
1_181 1 4 2
1_181 1 4 1
1_181 2 1 1
1_181 2 1 2
1_181 2 2 11112
1_181 2 2 22222
1_181 2 3 11
1_181 2 3 21
1_181 2 4 1
1_181 2 4 1
1_182 1 1 2
1_182 1 1 2
1_182 1 2 11122
1_182 1 2 11112
1_182 1 3 22
1_182 1 3 11
1_182 1 4 1
1_182 1 4 1
1_182 2 1 2
1_182 2 1 1
1_182 2 2 11112
1_182 2 2 11222
1_182 2 3 11
1_182 2 3 11
1_182 2 4 1
1_182 2 4 1
1_182 3 1 1
1_182 3 1 1
1_182 3 2 11112
1_182 3 2 12222
1_182 3 3 22
1_182 3 3 11
1_182 3 4 2
1_182 3 4 1
1_183 1 1 1
1_183 1 1 1
1_183 1 2 11112
1_183 1 2 11112
1_183 1 3 22
1_183 1 3 11
1_183 1 4 1
1_183 1 4 1
1_183 2 1 1
1_183 2 1 1
1_183 2 2 11111
1_183 2 2 11112
1_183 2 3 11
1_183 2 3 11
1_183 2 4 1
1_183 2 4 2
1_184 1 1 2
1_184 1 1 2
1_184 1 2 11112
1_184 1 2 22222
1_184 1 3 11
1_184 1 3 12
1_184 1 4 1
1_184 1 4 1
1_184 2 1 1
1_184 2 1 2
1_184 2 2 11111
1_184 2 2 11111
1_184 2 3 21
1_184 2 3 11
1_184 2 4 1
1_184 2 4 1
1_184 3 1 1
1_184 3 1 1
1_184 3 2 11111
1_184 3 2 22222
1_184 3 3 11
1_184 3 3 11
1_184 3 4 1
1_184 3 4 1
1_185 1 1 1
1_185 1 1 1
1_185 1 2 11111
1_185 1 2 22222
1_185 1 3 11
1_185 1 3 21
1_185 1 4 1
1_185 1 4 1
1_185 2 1 1
1_185 2 1 1
1_185 2 2 11111
1_185 2 2 22211
1_185 2 3 11
1_185 2 3 11
1_185 2 4 1
1_185 2 4 2
1_186 1 1 1
1_186 1 1 1
1_186 1 2 11111
1_186 1 2 11112
1_186 1 3 22
1_186 1 3 11
1_186 1 4 1
1_186 1 4 1
1_186 2 1 1
1_186 2 1 1
1_186 2 2 11111
1_186 2 2 22222
1_186 2 3 22
1_186 2 3 22
1_186 2 4 1
1_186 2 4 2
1_186 3 1 2
1_186 3 1 1
1_186 3 2 22222
1_186 3 2 22222
1_186 3 3 12
1_186 3 3 11
1_186 3 4 1
1_186 3 4 1
1_187 1 1 1
1_187 1 1 1
1_187 1 2 11222
1_187 1 2 22222
1_187 1 3 11
1_187 1 3 21
1_187 1 4 1
1_187 1 4 2
1_187 2 1 1
1_187 2 1 1
1_187 2 2 11122
1_187 2 2 22211
1_187 2 3 22
1_187 2 3 11
1_187 2 4 1
1_187 2 4 2
1_188 1 1 2
1_188 1 1 2
1_188 1 2 11112
1_188 1 2 22222
1_188 1 3 11
1_188 1 3 11
1_188 1 4 1
1_188 1 4 1
1_188 2 1 1
1_188 2 1 1
1_188 2 2 11112
1_188 2 2 22222
1_188 2 3 11
1_188 2 3 11
1_188 2 4 1
1_188 2 4 1
1_188 3 1 2
1_188 3 1 2
1_188 3 2 11111
1_188 3 2 11122
1_188 3 3 11
1_188 3 3 11
1_188 3 4 1
1_188 3 4 1
1_189 1 1 2
1_189 1 1 1
1_189 1 2 11111
1_189 1 2 22222
1_189 1 3 11
1_189 1 3 11
1_189 1 4 2
1_189 1 4 1
1_189 2 1 1
1_189 2 1 2
1_189 2 2 11122
1_189 2 2 11111
1_189 2 3 11
1_189 2 3 11
1_189 2 4 1
1_189 2 4 2
1_190 1 1 1
1_190 1 1 2
1_190 1 2 11111
1_190 1 2 22222
1_190 1 3 11
1_190 1 3 12
1_190 1 4 1
1_190 1 4 1
1_190 2 1 1
1_190 2 1 1
1_190 2 2 22222
1_190 2 2 22222
1_190 2 3 11
1_190 2 3 11
1_190 2 4 2
1_190 2 4 1
1_190 3 1 1
1_190 3 1 1
1_190 3 2 12222
1_190 3 2 11122
1_190 3 3 11
1_190 3 3 21
1_190 3 4 1
1_190 3 4 2
1_191 1 1 1
1_191 1 1 1
1_191 1 2 11112
1_191 1 2 11112
1_191 1 3 22
1_191 1 3 11
1_191 1 4 1
1_191 1 4 1
1_191 2 1 1
1_191 2 1 2
1_191 2 2 11112
1_191 2 2 11112
1_191 2 3 11
1_191 2 3 11
1_191 2 4 2
1_191 2 4 1
1_192 1 1 1
1_192 1 1 1
1_192 1 2 11112
1_192 1 2 11222
1_192 1 3 21
1_192 1 3 11
1_192 1 4 1
1_192 1 4 1
1_192 2 1 2
1_192 2 1 2
1_192 2 2 11111
1_192 2 2 11122
1_192 2 3 11
1_192 2 3 11
1_192 2 4 1
1_192 2 4 1
1_192 3 1 1
1_192 3 1 1
1_192 3 2 11122
1_192 3 2 11111
1_192 3 3 11
1_192 3 3 11
1_192 3 4 1
1_192 3 4 1
1_193 1 1 1
1_193 1 1 2
1_193 1 2 11122
1_193 1 2 22211
1_193 1 3 11
1_193 1 3 11
1_193 1 4 1
1_193 1 4 1
1_193 2 1 1
1_193 2 1 1
1_193 2 2 11111
1_193 2 2 11112
1_193 2 3 11
1_193 2 3 11
1_193 2 4 1
1_193 2 4 1
1_194 1 1 1
1_194 1 1 1
1_194 1 2 11111
1_194 1 2 11222
1_194 1 3 11
1_194 1 3 11
1_194 1 4 1
1_194 1 4 1
1_194 2 1 1
1_194 2 1 1
1_194 2 2 11111
1_194 2 2 11112
1_194 2 3 11
1_194 2 3 11
1_194 2 4 1
1_194 2 4 2
1_194 3 1 2
1_194 3 1 1
1_194 3 2 11112
1_194 3 2 11112
1_194 3 3 11
1_194 3 3 11
1_194 3 4 2
1_194 3 4 1
1_195 1 1 1
1_195 1 1 1
1_195 1 2 11112
1_195 1 2 11111
1_195 1 3 11
1_195 1 3 11
1_195 1 4 1
1_195 1 4 1
1_195 2 1 2
1_195 2 1 1
1_195 2 2 11122
1_195 2 2 11111
1_195 2 3 22
1_195 2 3 11
1_195 2 4 2
1_195 2 4 1
1_196 1 1 1
1_196 1 1 1
1_196 1 2 11111
1_196 1 2 11111
1_196 1 3 22
1_196 1 3 11
1_196 1 4 1
1_196 1 4 2
1_196 2 1 1
1_196 2 1 2
1_196 2 2 11122
1_196 2 2 11111
1_196 2 3 11
1_196 2 3 11
1_196 2 4 1
1_196 2 4 1
1_196 3 1 1
1_196 3 1 1
1_196 3 2 11111
1_196 3 2 11111
1_196 3 3 11
1_196 3 3 11
1_196 3 4 1
1_196 3 4 1
1_197 1 1 1
1_197 1 1 2
1_197 1 2 11112
1_197 1 2 11122
1_197 1 3 11
1_197 1 3 11
1_197 1 4 1
1_197 1 4 1
1_197 2 1 1
1_197 2 1 1
1_197 2 2 11111
1_197 2 2 11112
1_197 2 3 22
1_197 2 3 12
1_197 2 4 1
1_197 2 4 1
1_198 1 1 1
1_198 1 1 1
1_198 1 2 11222
1_198 1 2 22222
1_198 1 3 11
1_198 1 3 11
1_198 1 4 2
1_198 1 4 1
1_198 2 1 1
1_198 2 1 1
1_198 2 2 11112
1_198 2 2 22222
1_198 2 3 11
1_198 2 3 11
1_198 2 4 1
1_198 2 4 1
1_198 3 1 1
1_198 3 1 1
1_198 3 2 11112
1_198 3 2 11111
1_198 3 3 11
1_198 3 3 11
1_198 3 4 1
1_198 3 4 1
1_199 1 1 1
1_199 1 1 1
1_199 1 2 11122
1_199 1 2 11222
1_199 1 3 11
1_199 1 3 11
1_199 1 4 2
1_199 1 4 1
1_199 2 1 1
1_199 2 1 1
1_199 2 2 11112
1_199 2 2 11111
1_199 2 3 11
1_199 2 3 11
1_199 2 4 1
1_199 2 4 1
1_200 1 1 1
1_200 1 1 1
1_200 1 2 12222
1_200 1 2 11111
1_200 1 3 11
1_200 1 3 11
1_200 1 4 1
1_200 1 4 1
1_200 2 1 1
1_200 2 1 1
1_200 2 2 11111
1_200 2 2 22222
1_200 2 3 11
1_200 2 3 11
1_200 2 4 1
1_200 2 4 1
1_200 3 1 1
1_200 3 1 1
1_200 3 2 11222
1_200 3 2 11112
1_200 3 3 22
1_200 3 3 21
1_200 3 4 1
1_200 3 4 1
