# Supplementary material for: SUP: an extension to SLINK to allow a larger number of marker loci to be simulated in pedigrees conditional on trait values
Source: BMC Genet. 2006 Jul 3;7:40. doi: 10.1186/1471-2156-7-40 (PMC1524809; doi:10.1186/1471-2156-7-40)
Supplement: Additional file 1 — Included with this manuscript are the source code for SUP and documentation on both steps of the implementation described here. It is intended to be compiled on a UNIX/Linux system. On a Windows environment, the simplest way is to install CYGWIN , a linux emulator. It compiles using gcc version 2.95.3 and higher. To install, type at the prompt % gunzip sup.tgz % tar -xvf sup.tar Go to the src/directory and compile by typing % make or % g++ *.cc -o sup The documentation can be found in the doc/directory. In there, scripts are included to help in the creation of input files. These scripts require perl and csh/tcsh. [file 1471-2156-7-40-S1.tgz › SUP_v060629/doc/Examples/Loops/README.loops]

These are the steps I followed to simulate upon a pedigree with loops.  The 
pedigree structure can be found in the file in.ped:

%%%%%%
in.ped
%%%%%%
1 1 0 0 1 0
1 2 0 0 2 0
1 3 0 0 2 0
1 4 0 0 1 0
1 5 1 2 1 0
1 6 1 2 2 0
1 7 5 3 1 0
1 8 4 6 2 0
1 9 7 8 1 2

Individual 9 is the offspring of first cousins.

To create simpre.dat:

% DistinctAlleleToFounders.csh in.ped

Then you need to break the loops, either by choosing you loopbreakers and using
makeped, or, like I did, by allowing Mega2 to choose them:

To create simdata.dat, and more importantly here, datain.slk and map.slk,
to be used as input to Mega2

% CreateDDescentSimdata.pl --mega2 0.15 8

I then feed simpre.dat, datain.slk and map.slk into Mega2. I found out
that using the LINKAGE output format in the analysis menu best fills 
my needs: it creates a post-makeped file that keeps the partial genotypes
intact. The only thing is that the availability column is left out. The
batch file to break the loops is  MEGA2.BATCH.loopbreaking, so you
can run (or else go through the interactive menus)

% mega2 -nosave MEGA2.BATCH.loopbreaking

You will need to select an option on how to select loop breakers (I chose
option 2). You could also set the keyword "Default_Other_Values=yes" in 
the batch file if you don't want to go through the menu. The default 
output file name is Lpedin.01, which looks like:

%%%%%%%%%
Lpedin.01
%%%%%%%%%
1   1    0   0    5   0   0 1 1   0   0  0   1  2  Ped: 1   Per: 1
1   2    0   0    5   0   0 2 0   0   0  0   3  4  Ped: 1   Per: 2
1   3    0   0    7   0   0 2 0   0   0  0   5  6  Ped: 1   Per: 3
1   4    0   0    8   0   0 1 0   0   0  0   7  8  Ped: 1   Per: 4
1   5    1   2    7   6   6 1 0   0   0  0   0  0  Ped: 1   Per: 5
1   6    1   2    8   0   0 2 0   0   0  0   0  0  Ped: 1   Per: 6
1   7    5   3    9   0   0 1 0   0   0  0   0  0  Ped: 1   Per: 7
1   8    4   6    0   0   0 2 2   0   0  0   0  0  Ped: 1   Per: 8
1   9    7  10    0   0   0 1 0   2   0  0   0  0  Ped: 1   Per: 9
1  10    0   0    9   0   0 2 2   0   0  0   0  0  Ped: 1   Per: 8

I then add the availability column (2 for everyone) "by hand":

% cut -f 1 -d'P' Lpedin.01 | awk '{print $0" 2"}' > simped.dat

Once I created a slinkin.dat file, I can run slink and wait a bit for it to 
finish (71.73 seconds on my Xeon computer for only 10 replicates --- dealing 
with loops is computer intensive):

% slink

Then to use sup, you need to reconnect the loops. The files pedfile.dat,
datain.slk and map.slk can be fed to Mega2, and choosing "Pre-makeped"
format in the analysis menu does the job.

% mega2 --batch MEGA2.BATCH.reconnecting

(the default output file is Ppedin.01)

Then you can run sup with Mega2's output Ppedin.01:

% sup -pre Ppedin.01 -d datafile.dat -o output.out
