# Supplementary material for: SUP: an extension to SLINK to allow a larger number of marker loci to be simulated in pedigrees conditional on trait values
Source: BMC Genet. 2006 Jul 3;7:40. doi: 10.1186/1471-2156-7-40 (PMC1524809; doi:10.1186/1471-2156-7-40)
Supplement: Additional file 1 — Included with this manuscript are the source code for SUP and documentation on both steps of the implementation described here. It is intended to be compiled on a UNIX/Linux system. On a Windows environment, the simplest way is to install CYGWIN , a linux emulator. It compiles using gcc version 2.95.3 and higher. To install, type at the prompt % gunzip sup.tgz % tar -xvf sup.tar Go to the src/directory and compile by typing % make or % g++ *.cc -o sup The documentation can be found in the doc/directory. In there, scripts are included to help in the creation of input files. These scripts require perl and csh/tcsh. [file 1471-2156-7-40-S1.tgz › SUP_v060629/doc/Examples/Loops/Lpedin.01]

     1   1    0   0    5   0   0 1 1   0   0  0   1  2  Ped: 1   Per: 1
     1   2    0   0    5   0   0 2 0   0   0  0   3  4  Ped: 1   Per: 2
     1   3    0   0    7   0   0 2 0   0   0  0   5  6  Ped: 1   Per: 3
     1   4    0   0    8   0   0 1 0   0   0  0   7  8  Ped: 1   Per: 4
     1   5    1   2    7   6   6 1 0   0   0  0   0  0  Ped: 1   Per: 5
     1   6    1   2    8   0   0 2 0   0   0  0   0  0  Ped: 1   Per: 6
     1   7    5   3    9   0   0 1 0   0   0  0   0  0  Ped: 1   Per: 7
     1   8    4   6    0   0   0 2 2   0   0  0   0  0  Ped: 1   Per: 8
     1   9    7  10    0   0   0 1 0   2   0  0   0  0  Ped: 1   Per: 9
     1  10    0   0    9   0   0 2 2   0   0  0   0  0  Ped: 1   Per: 8
