# Supplementary material for: SUP: an extension to SLINK to allow a larger number of marker loci to be simulated in pedigrees conditional on trait values
Source: BMC Genet. 2006 Jul 3;7:40. doi: 10.1186/1471-2156-7-40 (PMC1524809; doi:10.1186/1471-2156-7-40)
Supplement: Additional file 1 — Included with this manuscript are the source code for SUP and documentation on both steps of the implementation described here. It is intended to be compiled on a UNIX/Linux system. On a Windows environment, the simplest way is to install CYGWIN , a linux emulator. It compiles using gcc version 2.95.3 and higher. To install, type at the prompt % gunzip sup.tgz % tar -xvf sup.tar Go to the src/directory and compile by typing % make or % g++ *.cc -o sup The documentation can be found in the doc/directory. In there, scripts are included to help in the creation of input files. These scripts require perl and csh/tcsh. [file 1471-2156-7-40-S1.tgz › SUP_v060629/doc/Examples/Loops/pedfile.dat]

1 1 0 0 5 0 0 1 1 0 1 1 1 2 2 Linked Mk Avail	Tr orig
1 2 0 0 5 0 0 2 0 0 1 2 4 3 2 Linked Mk Avail	Tr orig
1 3 0 0 7 0 0 2 0 0 1 1 5 6 2 Linked Mk Avail	Tr orig
1 4 0 0 8 0 0 1 0 0 1 1 7 8 2 Linked Mk Avail	Tr orig
1 5 1 2 7 6 6 1 0 0 1 1 1 4 2 Linked Mk Avail	Tr orig
1 6 1 2 8 0 0 2 0 0 1 2 1 3 2 Linked Mk Avail	Tr orig
1 7 5 3 9 0 0 1 0 0 1 1 4 5 2 Linked Mk Avail	Tr orig
1 8 4 6 0 0 0 2 2 0 1 2 7 3 2 Linked Mk Avail	Tr orig
1 9 7 10 0 0 0 1 0 2 1 2 5 3 2 Linked Mk Avail	Tr orig
1 10 0 0 9 0 0 2 2 0 1 2 7 3 2 Linked Mk Avail	Tr orig
2 1 0 0 5 0 0 1 1 0 1 2 2 1 2 Linked Mk Avail	Tr orig
2 2 0 0 5 0 0 2 0 0 1 2 4 3 2 Linked Mk Avail	Tr orig
2 3 0 0 7 0 0 2 0 0 1 1 5 6 2 Linked Mk Avail	Tr orig
2 4 0 0 8 0 0 1 0 0 1 1 7 8 2 Linked Mk Avail	Tr orig
2 5 1 2 7 6 6 1 0 0 1 2 2 3 2 Linked Mk Avail	Tr orig
2 6 1 2 8 0 0 2 0 0 2 2 1 3 2 Linked Mk Avail	Tr orig
2 7 5 3 9 0 0 1 0 0 1 1 2 6 2 Linked Mk Avail	Tr orig
2 8 4 6 0 0 0 2 2 0 1 2 8 3 2 Linked Mk Avail	Tr orig
2 9 7 10 0 0 0 1 0 2 1 2 2 3 2 Linked Mk Avail	Tr orig
2 10 0 0 9 0 0 2 2 0 1 2 8 3 2 Linked Mk Avail	Tr orig
3 1 0 0 5 0 0 1 1 0 1 2 2 1 2 Linked Mk Avail	Tr orig
3 2 0 0 5 0 0 2 0 0 1 1 3 4 2 Linked Mk Avail	Tr orig
3 3 0 0 7 0 0 2 0 0 1 1 5 6 2 Linked Mk Avail	Tr orig
3 4 0 0 8 0 0 1 0 0 1 1 7 8 2 Linked Mk Avail	Tr orig
3 5 1 2 7 6 6 1 0 0 1 2 3 1 2 Linked Mk Avail	Tr orig
3 6 1 2 8 0 0 2 0 0 1 2 3 1 2 Linked Mk Avail	Tr orig
3 7 5 3 9 0 0 1 0 0 1 2 6 1 2 Linked Mk Avail	Tr orig
3 8 4 6 0 0 0 2 2 0 1 1 3 8 2 Linked Mk Avail	Tr orig
3 9 7 10 0 0 0 1 0 2 1 2 8 1 2 Linked Mk Avail	Tr orig
3 10 0 0 9 0 0 2 2 0 1 1 3 8 2 Linked Mk Avail	Tr orig
4 1 0 0 5 0 0 1 1 0 1 2 1 2 2 Linked Mk Avail	Tr orig
4 2 0 0 5 0 0 2 0 0 1 2 3 4 2 Linked Mk Avail	Tr orig
4 3 0 0 7 0 0 2 0 0 1 1 5 6 2 Linked Mk Avail	Tr orig
4 4 0 0 8 0 0 1 0 0 1 2 7 8 2 Linked Mk Avail	Tr orig
4 5 1 2 7 6 6 1 0 0 1 2 1 4 2 Linked Mk Avail	Tr orig
4 6 1 2 8 0 0 2 0 0 1 2 3 2 2 Linked Mk Avail	Tr orig
4 7 5 3 9 0 0 1 0 0 1 2 5 4 2 Linked Mk Avail	Tr orig
4 8 4 6 0 0 0 2 2 0 2 2 2 8 2 Linked Mk Avail	Tr orig
4 9 7 10 0 0 0 1 0 2 2 2 4 8 2 Linked Mk Avail	Tr orig
4 10 0 0 9 0 0 2 2 0 2 2 2 8 2 Linked Mk Avail	Tr orig
5 1 0 0 5 0 0 1 1 0 1 2 2 1 2 Linked Mk Avail	Tr orig
5 2 0 0 5 0 0 2 0 0 1 2 3 4 2 Linked Mk Avail	Tr orig
5 3 0 0 7 0 0 2 0 0 1 1 5 6 2 Linked Mk Avail	Tr orig
5 4 0 0 8 0 0 1 0 0 1 1 7 8 2 Linked Mk Avail	Tr orig
5 5 1 2 7 6 6 1 0 0 2 2 1 4 2 Linked Mk Avail	Tr orig
5 6 1 2 8 0 0 2 0 0 1 2 3 1 2 Linked Mk Avail	Tr orig
5 7 5 3 9 0 0 1 0 0 1 2 5 1 2 Linked Mk Avail	Tr orig
5 8 4 6 0 0 0 2 2 0 1 2 8 1 2 Linked Mk Avail	Tr orig
5 9 7 10 0 0 0 1 0 2 1 2 8 1 2 Linked Mk Avail	Tr orig
5 10 0 0 9 0 0 2 2 0 1 2 8 1 2 Linked Mk Avail	Tr orig
6 1 0 0 5 0 0 1 1 0 1 1 1 2 2 Linked Mk Avail	Tr orig
6 2 0 0 5 0 0 2 0 0 2 2 3 4 2 Linked Mk Avail	Tr orig
6 3 0 0 7 0 0 2 0 0 1 1 5 6 2 Linked Mk Avail	Tr orig
6 4 0 0 8 0 0 1 0 0 1 1 7 8 2 Linked Mk Avail	Tr orig
6 5 1 2 7 6 6 1 0 0 1 2 2 3 2 Linked Mk Avail	Tr orig
6 6 1 2 8 0 0 2 0 0 1 2 2 3 2 Linked Mk Avail	Tr orig
6 7 5 3 9 0 0 1 0 0 1 2 5 3 2 Linked Mk Avail	Tr orig
6 8 4 6 0 0 0 2 2 0 1 2 7 3 2 Linked Mk Avail	Tr orig
6 9 7 10 0 0 0 1 0 2 1 2 7 3 2 Linked Mk Avail	Tr orig
6 10 0 0 9 0 0 2 2 0 1 2 7 3 2 Linked Mk Avail	Tr orig
7 1 0 0 5 0 0 1 1 0 1 2 2 1 2 Linked Mk Avail	Tr orig
7 2 0 0 5 0 0 2 0 0 1 1 3 4 2 Linked Mk Avail	Tr orig
7 3 0 0 7 0 0 2 0 0 1 2 6 5 2 Linked Mk Avail	Tr orig
7 4 0 0 8 0 0 1 0 0 1 1 7 8 2 Linked Mk Avail	Tr orig
7 5 1 2 7 6 6 1 0 0 1 2 3 1 2 Linked Mk Avail	Tr orig
7 6 1 2 8 0 0 2 0 0 1 1 2 4 2 Linked Mk Avail	Tr orig
7 7 5 3 9 0 0 1 0 0 2 2 1 5 2 Linked Mk Avail	Tr orig
7 8 4 6 0 0 0 2 2 0 1 1 4 8 2 Linked Mk Avail	Tr orig
7 9 7 10 0 0 0 1 0 2 1 2 8 5 2 Linked Mk Avail	Tr orig
7 10 0 0 9 0 0 2 2 0 1 1 4 8 2 Linked Mk Avail	Tr orig
8 1 0 0 5 0 0 1 1 0 1 1 1 2 2 Linked Mk Avail	Tr orig
8 2 0 0 5 0 0 2 0 0 1 2 4 3 2 Linked Mk Avail	Tr orig
8 3 0 0 7 0 0 2 0 0 1 1 5 6 2 Linked Mk Avail	Tr orig
8 4 0 0 8 0 0 1 0 0 1 1 7 8 2 Linked Mk Avail	Tr orig
8 5 1 2 7 6 6 1 0 0 1 2 1 3 2 Linked Mk Avail	Tr orig
8 6 1 2 8 0 0 2 0 0 1 1 1 4 2 Linked Mk Avail	Tr orig
8 7 5 3 9 0 0 1 0 0 1 2 5 3 2 Linked Mk Avail	Tr orig
8 8 4 6 0 0 0 2 2 0 1 1 4 7 2 Linked Mk Avail	Tr orig
8 9 7 10 0 0 0 1 0 2 1 2 7 3 2 Linked Mk Avail	Tr orig
8 10 0 0 9 0 0 2 2 0 1 1 4 7 2 Linked Mk Avail	Tr orig
9 1 0 0 5 0 0 1 1 0 1 1 1 2 2 Linked Mk Avail	Tr orig
9 2 0 0 5 0 0 2 0 0 1 2 3 4 2 Linked Mk Avail	Tr orig
9 3 0 0 7 0 0 2 0 0 1 1 5 6 2 Linked Mk Avail	Tr orig
9 4 0 0 8 0 0 1 0 0 1 1 7 8 2 Linked Mk Avail	Tr orig
9 5 1 2 7 6 6 1 0 0 1 2 1 4 2 Linked Mk Avail	Tr orig
9 6 1 2 8 0 0 2 0 0 1 2 1 4 2 Linked Mk Avail	Tr orig
9 7 5 3 9 0 0 1 0 0 1 2 6 4 2 Linked Mk Avail	Tr orig
9 8 4 6 0 0 0 2 2 0 1 2 7 4 2 Linked Mk Avail	Tr orig
9 9 7 10 0 0 0 1 0 2 1 2 6 4 2 Linked Mk Avail	Tr orig
9 10 0 0 9 0 0 2 2 0 1 2 7 4 2 Linked Mk Avail	Tr orig
10 1 0 0 5 0 0 1 1 0 1 1 1 2 2 Linked Mk Avail	Tr orig
10 2 0 0 5 0 0 2 0 0 1 2 3 4 2 Linked Mk Avail	Tr orig
10 3 0 0 7 0 0 2 0 0 1 2 5 6 2 Linked Mk Avail	Tr orig
10 4 0 0 8 0 0 1 0 0 1 1 7 8 2 Linked Mk Avail	Tr orig
10 5 1 2 7 6 6 1 0 0 1 1 1 3 2 Linked Mk Avail	Tr orig
10 6 1 2 8 0 0 2 0 0 1 1 1 3 2 Linked Mk Avail	Tr orig
10 7 5 3 9 0 0 1 0 0 1 2 1 6 2 Linked Mk Avail	Tr orig
10 8 4 6 0 0 0 2 2 0 1 1 3 8 2 Linked Mk Avail	Tr orig
10 9 7 10 0 0 0 1 0 2 1 1 1 3 2 Linked Mk Avail	Tr orig
10 10 0 0 9 0 0 2 2 0 1 1 3 8 2 Linked Mk Avail	Tr orig
