# Supplementary material for: SUP: an extension to SLINK to allow a larger number of marker loci to be simulated in pedigrees conditional on trait values
Source: BMC Genet. 2006 Jul 3;7:40. doi: 10.1186/1471-2156-7-40 (PMC1524809; doi:10.1186/1471-2156-7-40)
Supplement: Additional file 1 — Included with this manuscript are the source code for SUP and documentation on both steps of the implementation described here. It is intended to be compiled on a UNIX/Linux system. On a Windows environment, the simplest way is to install CYGWIN , a linux emulator. It compiles using gcc version 2.95.3 and higher. To install, type at the prompt % gunzip sup.tgz % tar -xvf sup.tar Go to the src/directory and compile by typing % make or % g++ *.cc -o sup The documentation can be found in the doc/directory. In there, scripts are included to help in the creation of input files. These scripts require perl and csh/tcsh. [file 1471-2156-7-40-S1.tgz › SUP_v060629/doc/Examples/Loops/datafile.dat]

9 0 0 5
0 0.0 0.0 0
1 2 3 4 5 6 7 8 9
3 2
0.60 0.40
1 2
1 
0.063750 0.117716 0.217365
3 2 
3 2
3 2
3 2
0.4 0.20 0.0 0.15 0.0 0.0 0.0 0.10 
 0.0 0.0 0.0 0.0 0.0 0.0 0.0 0.05 0.0 
  0.0 0.0 0.0 0.0 0.0 0.0 0.0 0.0 0.0 
   0.0 0.0 0.02 0.0 0.0
 0.08
3 2
3 2
0.75 0.05 0.05 0.15
3 2 
0.80 0.20
0 0
1 0 0 0 0 1 0 1
1 0.1 0.45

> 1_198 6 3 4 1 2       2 1     1 2     1 2     1 2     1 2     2 2     1 1     2 1   1 1
> 1_199 1 0 0 1 1       1 1     1 1     1 1     1 1     1 1     1 1     2 1     2 1   1 1
> 1_199 2 0 0 2 1       1 1     1 1     1 1     1 1     2 1     2 1     1 1     1 1   1 1
> 1_199 3 1 2 1 2       1 1     1 1     1 1     1 1     1 2     1 2     1 1     1 1   1 1
> 1_199 4 1 2 1 2       1 1     1 1     1 1     1 1     1 1     1 1     2 1     2 1   1 1
> 1_200 1 0 0 1 1       1 2     1 1     1 1     1 1     2 2     2 2     1 1     1 1   2 2
> 1_200 2 0 0 2 1       2 2     1 2     1 2     1 2     1 2     1 2     1 1     1 1   1 1
> 1_200 3 0 0 1 1       2 1     1 1     1 1     1 1     2 1     2 2     1 1     1 1   1 1
> 1_200 4 1 2 2 2       1 2     1 2     1 2     1 2     2 2     2 2     1 1     1 1   2 1
> 1_200 5 1 2 1 2       2 2     1 1     1 1     1 1     2 1     2 1     1 1     1 1   2 1
