# Supplementary material for: SUP: an extension to SLINK to allow a larger number of marker loci to be simulated in pedigrees conditional on trait values
Source: BMC Genet. 2006 Jul 3;7:40. doi: 10.1186/1471-2156-7-40 (PMC1524809; doi:10.1186/1471-2156-7-40)
Supplement: Additional file 1 — Included with this manuscript are the source code for SUP and documentation on both steps of the implementation described here. It is intended to be compiled on a UNIX/Linux system. On a Windows environment, the simplest way is to install CYGWIN , a linux emulator. It compiles using gcc version 2.95.3 and higher. To install, type at the prompt % gunzip sup.tgz % tar -xvf sup.tar Go to the src/directory and compile by typing % make or % g++ *.cc -o sup The documentation can be found in the doc/directory. In there, scripts are included to help in the creation of input files. These scripts require perl and csh/tcsh. [file 1471-2156-7-40-S1.tgz › SUP_v060629/doc/Examples/Loops/datain.slk]

3 0 0 5 << NO. OF LOCI, RISK LOCUS, SEXLINKED (IF 1) PROGRAM
0 0.0 0.0 0  << MUT LOCUS, MUT RATE, HAPLOTYPE FREQUENCIES (IF 1)
1 2 3
1   2  # TRAIT
0.85 0.15
1 << NO. OF LIABILITY CLASSES  <- EDIT THIS PART 
0.01 0.99 0.99  << PENETRANCE  <- EDIT THIS PART
3 2  # PROXY
0.85 0.15
3 8  # DESCENT
0.125 0.125 0.125 0.125 0.125 0.125 0.125 0.125 
0 0  << SEX DIFFERENCE, INTERFERENCE (IF 1 OR 2)
0.0000 0.0000 << RECOMBINATION VALUES
1 0.01000 0.50000 << REC VARIED, INCREMENT, FINISHING VALUE
