# Supplementary material for: SUP: an extension to SLINK to allow a larger number of marker loci to be simulated in pedigrees conditional on trait values
Source: BMC Genet. 2006 Jul 3;7:40. doi: 10.1186/1471-2156-7-40 (PMC1524809; doi:10.1186/1471-2156-7-40)
Supplement: Additional file 1 — Included with this manuscript are the source code for SUP and documentation on both steps of the implementation described here. It is intended to be compiled on a UNIX/Linux system. On a Windows environment, the simplest way is to install CYGWIN , a linux emulator. It compiles using gcc version 2.95.3 and higher. To install, type at the prompt % gunzip sup.tgz % tar -xvf sup.tar Go to the src/directory and compile by typing % make or % g++ *.cc -o sup The documentation can be found in the doc/directory. In there, scripts are included to help in the creation of input files. These scripts require perl and csh/tcsh. [file 1471-2156-7-40-S1.tgz › SUP_v060629/doc/Examples/Loops/output.out]

1_1 1 0 0 1 0	2 1	1 1	1 1	1 1	2 1	2 2	1 1	1 1	2 1
1_1 2 0 0 2 0	1 2	1 2	1 2	1 2	1 2	1 2	1 1	1 1	1 1
1_1 3 0 0 2 0	2 2	1 1	1 2	2 2	2 2	2 2	2 1	2 2	1 1
1_1 4 0 0 1 0	1 1	1 1	1 1	1 1	1 1	2 1	1 1	1 1	2 2
1_1 5 1 2 1 0	2 1	1 1	1 1	1 1	2 1	2 1	1 1	1 1	2 1
1_1 6 1 2 2 0	2 2	1 2	1 2	1 2	2 2	2 2	1 1	1 1	2 1
1_1 7 5 3 1 0	1 2	1 1	1 1	1 2	1 2	1 2	1 2	1 2	2 1
1_1 8 4 6 2 0	1 2	1 2	1 2	1 2	1 2	2 2	1 1	1 1	2 1
1_1 9 7 8 1 2	2 2	1 2	1 2	2 2	2 2	2 2	2 1	2 1	1 1
1_2 1 0 0 1 0	2 1	1 2	1 2	1 2	2 2	2 2	1 1	2 1	2 1
1_2 2 0 0 2 0	1 1	1 2	1 2	1 2	2 2	2 2	1 1	1 1	2 1
1_2 3 0 0 2 0	1 1	1 1	1 1	1 1	2 2	2 2	1 1	1 1	1 1
1_2 4 0 0 1 0	2 1	1 1	1 2	1 2	1 2	2 2	1 2	1 1	1 1
1_2 5 1 2 1 0	2 1	1 2	1 2	1 2	2 2	2 2	1 1	2 1	2 1
1_2 6 1 2 2 0	1 1	2 2	2 2	2 2	2 2	2 2	1 1	1 1	1 1
1_2 7 5 3 1 0	2 1	1 1	1 1	1 1	2 2	2 2	1 1	2 1	2 1
1_2 8 4 6 2 0	1 1	1 2	2 2	2 2	2 2	2 2	2 1	1 1	1 1
1_2 9 7 8 1 2	2 1	1 2	1 2	1 2	2 2	2 2	1 1	2 1	2 1
1_3 1 0 0 1 0	1 2	1 2	1 2	1 2	1 1	2 1	1 2	1 2	1 1
1_3 2 0 0 2 0	2 1	1 1	1 1	1 2	1 2	1 2	1 1	1 1	1 1
1_3 3 0 0 2 0	2 1	1 1	1 1	1 2	1 2	1 2	1 2	1 1	1 2
1_3 4 0 0 1 0	2 1	1 1	2 1	2 1	2 2	2 2	2 1	2 1	1 2
1_3 5 1 2 1 0	2 2	2 1	2 1	2 1	1 1	1 1	2 1	2 1	1 1
1_3 6 1 2 2 0	2 2	2 1	2 1	2 1	1 1	1 1	2 1	2 1	1 1
1_3 7 5 3 1 0	2 1	2 1	2 1	2 2	1 2	1 2	2 2	2 1	1 2
1_3 8 4 6 2 0	1 2	1 1	1 1	1 1	2 1	2 1	1 1	1 1	2 1
1_3 9 7 8 1 2	2 1	2 1	2 1	2 1	1 2	1 2	2 1	2 1	1 2
1_4 1 0 0 1 0	1 2	1 2	1 2	1 2	1 2	1 2	2 1	2 1	1 1
1_4 2 0 0 2 0	1 1	1 2	1 2	1 2	1 1	1 1	2 2	2 2	1 1
1_4 3 0 0 2 0	1 2	1 1	1 1	1 1	1 2	1 2	1 1	1 1	2 1
1_4 4 0 0 1 0	1 1	1 2	1 2	1 2	1 2	1 2	1 1	1 2	1 1
1_4 5 1 2 1 0	1 1	1 2	1 2	1 2	1 1	1 1	2 2	2 2	1 1
1_4 6 1 2 2 0	2 1	2 1	2 1	2 1	2 1	2 1	1 2	1 2	1 1
1_4 7 5 3 1 0	1 2	2 1	2 1	2 1	1 1	1 1	2 1	2 1	1 2
1_4 8 4 6 2 0	1 2	2 2	2 2	2 2	2 2	2 2	1 1	2 1	1 1
1_4 9 7 8 1 2	1 1	2 2	2 2	2 2	1 2	1 2	2 1	2 2	1 1
1_5 1 0 0 1 0	1 1	1 2	1 2	1 2	1 1	2 1	1 1	1 1	2 1
1_5 2 0 0 2 0	1 2	1 2	1 2	2 2	2 1	2 1	2 1	2 1	1 1
1_5 3 0 0 2 0	1 1	1 1	1 1	1 2	1 2	1 2	1 1	1 1	1 2
1_5 4 0 0 1 0	2 1	1 1	1 1	1 1	2 1	2 1	1 1	1 1	1 1
1_5 5 1 2 1 0	1 2	2 2	2 2	2 2	1 1	1 1	1 1	1 1	1 1
1_5 6 1 2 2 0	1 1	2 1	2 1	2 2	1 2	1 2	1 2	1 2	1 1
1_5 7 5 3 1 0	1 1	2 1	2 1	2 1	1 1	1 1	1 1	1 1	1 1
1_5 8 4 6 2 0	1 1	1 2	1 2	1 2	1 1	1 1	1 1	1 1	1 1
1_5 9 7 8 1 2	1 1	2 1	2 1	2 1	1 1	1 1	1 1	1 1	1 1
1_6 1 0 0 1 0	1 1	1 1	1 1	2 1	2 1	2 2	2 1	2 1	1 2
1_6 2 0 0 2 0	2 1	2 2	2 2	2 2	1 1	1 1	1 1	1 1	1 1
1_6 3 0 0 2 0	1 1	1 1	1 1	1 1	1 1	1 1	1 1	1 1	1 1
1_6 4 0 0 1 0	1 1	1 1	1 1	1 1	1 2	1 2	1 1	2 1	1 1
1_6 5 1 2 1 0	1 2	1 2	1 2	1 2	1 1	2 1	1 1	1 1	2 1
1_6 6 1 2 2 0	1 2	1 2	1 2	1 2	1 1	2 1	1 1	1 1	2 1
1_6 7 5 3 1 0	2 1	2 1	2 1	2 1	1 1	1 1	1 1	1 1	1 1
1_6 8 4 6 2 0	1 2	1 2	1 2	1 2	1 1	1 1	1 1	2 1	1 1
1_6 9 7 8 1 2	2 1	2 1	2 1	2 1	1 1	1 1	1 1	1 2	1 1
1_7 1 0 0 1 0	1 2	1 2	1 2	1 2	1 2	2 2	2 1	1 1	1 1
1_7 2 0 0 2 0	2 1	1 1	1 1	1 2	1 2	1 2	2 1	2 1	1 2
1_7 3 0 0 2 0	1 1	1 2	1 2	1 2	1 2	2 2	1 1	1 2	2 1
1_7 4 0 0 1 0	1 1	1 1	1 1	1 1	1 1	2 2	2 2	2 2	1 1
1_7 5 1 2 1 0	2 2	2 1	2 1	2 1	2 1	2 1	1 2	1 2	1 1
1_7 6 1 2 2 0	1 1	1 1	1 1	1 2	1 2	2 2	2 1	1 1	1 2
1_7 7 5 3 1 0	2 1	2 2	2 2	2 2	2 2	2 2	1 1	1 2	1 1
1_7 8 4 6 2 0	1 1	1 1	1 1	1 2	1 2	2 2	2 2	2 1	1 1
1_7 9 7 8 1 2	1 1	2 1	2 1	2 1	2 1	2 2	1 2	2 2	1 1
1_8 1 0 0 1 0	2 2	1 1	1 1	2 1	2 1	2 1	1 1	1 1	1 1
1_8 2 0 0 2 0	1 2	1 2	1 2	1 2	2 2	2 2	1 2	1 2	1 1
1_8 3 0 0 2 0	2 2	1 1	1 1	1 1	1 2	2 2	1 1	1 1	1 1
1_8 4 0 0 1 0	2 2	1 1	1 1	1 1	1 1	1 1	1 1	1 1	1 1
1_8 5 1 2 1 0	2 2	1 2	1 2	2 2	2 2	2 2	1 2	1 2	1 1
1_8 6 1 2 2 0	2 1	1 1	1 1	2 1	2 2	2 2	1 1	1 1	1 1
1_8 7 5 3 1 0	2 2	2 1	2 1	2 1	2 1	2 2	2 1	2 1	1 1
1_8 8 4 6 2 0	2 1	1 1	1 1	1 1	1 2	1 2	1 1	1 1	1 1
1_8 9 7 8 1 2	2 2	2 1	2 1	2 1	2 1	2 1	2 1	2 1	1 1
1_9 1 0 0 1 0	2 1	1 1	1 1	1 1	1 1	2 1	1 1	1 1	2 1
1_9 2 0 0 2 0	1 1	1 2	1 2	1 2	1 1	2 1	1 1	1 1	2 1
1_9 3 0 0 2 0	2 1	1 1	1 1	1 1	1 2	1 2	1 2	1 1	1 2
1_9 4 0 0 1 0	2 2	1 1	1 1	1 1	2 2	2 2	2 2	2 2	1 2
1_9 5 1 2 1 0	2 1	1 2	1 2	1 2	1 1	2 1	1 1	1 1	2 1
1_9 6 1 2 2 0	2 1	1 2	1 2	1 2	1 1	2 1	1 1	1 1	2 1
1_9 7 5 3 1 0	1 1	2 1	2 1	2 1	1 2	1 2	1 2	1 1	1 2
1_9 8 4 6 2 0	2 1	1 2	1 2	1 2	2 1	2 1	2 1	2 1	1 1
1_9 9 7 8 1 2	1 1	1 2	1 2	1 2	2 1	2 1	2 1	1 1	2 1
1_10 1 0 0 1 0	1 1	1 1	1 1	1 1	1 1	2 1	1 2	1 2	1 1
1_10 2 0 0 2 0	1 2	1 2	1 2	1 2	1 2	2 2	1 1	1 1	1 2
1_10 3 0 0 2 0	1 1	1 2	1 2	1 2	1 2	1 2	2 2	2 2	2 1
1_10 4 0 0 1 0	1 1	1 1	1 1	1 1	1 1	1 1	1 1	1 1	2 2
1_10 5 1 2 1 0	1 1	1 1	1 1	1 1	1 1	2 2	1 1	1 1	1 1
1_10 6 1 2 2 0	1 1	1 1	1 1	1 1	1 1	2 2	1 1	1 1	1 1
1_10 7 5 3 1 0	1 1	1 2	1 2	1 2	1 2	2 2	1 2	1 2	1 1
1_10 8 4 6 2 0	1 1	1 1	1 1	1 1	1 1	1 2	1 1	1 1	2 1
1_10 9 7 8 1 2	1 1	1 1	1 1	1 1	1 1	2 2	1 1	1 1	1 1
