# Supplementary material for: SUP: an extension to SLINK to allow a larger number of marker loci to be simulated in pedigrees conditional on trait values
Source: BMC Genet. 2006 Jul 3;7:40. doi: 10.1186/1471-2156-7-40 (PMC1524809; doi:10.1186/1471-2156-7-40)
Supplement: Additional file 1 — Included with this manuscript are the source code for SUP and documentation on both steps of the implementation described here. It is intended to be compiled on a UNIX/Linux system. On a Windows environment, the simplest way is to install CYGWIN , a linux emulator. It compiles using gcc version 2.95.3 and higher. To install, type at the prompt % gunzip sup.tgz % tar -xvf sup.tar Go to the src/directory and compile by typing % make or % g++ *.cc -o sup The documentation can be found in the doc/directory. In there, scripts are included to help in the creation of input files. These scripts require perl and csh/tcsh. [file 1471-2156-7-40-S1.tgz › SUP_v060629/doc/Examples/Loops/Ppedin.01]

  1  1  0  0  1  0   1  1   1  2
  1  2  0  0  2  0   1  2   4  3
  1  3  0  0  2  0   1  1   5  6
  1  4  0  0  1  0   1  1   7  8
  1  5  1  2  1  0   1  1   1  4
  1  6  1  2  2  0   1  2   1  3
  1  7  5  3  1  0   1  1   4  5
  1  8  4  6  2  0   1  2   7  3
  1  9  7  8  1  2   1  2   5  3
  2  1  0  0  1  0   1  2   2  1
  2  2  0  0  2  0   1  2   4  3
  2  3  0  0  2  0   1  1   5  6
  2  4  0  0  1  0   1  1   7  8
  2  5  1  2  1  0   1  2   2  3
  2  6  1  2  2  0   2  2   1  3
  2  7  5  3  1  0   1  1   2  6
  2  8  4  6  2  0   1  2   8  3
  2  9  7  8  1  2   1  2   2  3
  3  1  0  0  1  0   1  2   2  1
  3  2  0  0  2  0   1  1   3  4
  3  3  0  0  2  0   1  1   5  6
  3  4  0  0  1  0   1  1   7  8
  3  5  1  2  1  0   1  2   3  1
  3  6  1  2  2  0   1  2   3  1
  3  7  5  3  1  0   1  2   6  1
  3  8  4  6  2  0   1  1   3  8
  3  9  7  8  1  2   1  2   8  1
  4  1  0  0  1  0   1  2   1  2
  4  2  0  0  2  0   1  2   3  4
  4  3  0  0  2  0   1  1   5  6
  4  4  0  0  1  0   1  2   7  8
  4  5  1  2  1  0   1  2   1  4
  4  6  1  2  2  0   1  2   3  2
  4  7  5  3  1  0   1  2   5  4
  4  8  4  6  2  0   2  2   2  8
  4  9  7  8  1  2   2  2   4  8
  5  1  0  0  1  0   1  2   2  1
  5  2  0  0  2  0   1  2   3  4
  5  3  0  0  2  0   1  1   5  6
  5  4  0  0  1  0   1  1   7  8
  5  5  1  2  1  0   2  2   1  4
  5  6  1  2  2  0   1  2   3  1
  5  7  5  3  1  0   1  2   5  1
  5  8  4  6  2  0   1  2   8  1
  5  9  7  8  1  2   1  2   8  1
  6  1  0  0  1  0   1  1   1  2
  6  2  0  0  2  0   2  2   3  4
  6  3  0  0  2  0   1  1   5  6
  6  4  0  0  1  0   1  1   7  8
  6  5  1  2  1  0   1  2   2  3
  6  6  1  2  2  0   1  2   2  3
  6  7  5  3  1  0   1  2   5  3
  6  8  4  6  2  0   1  2   7  3
  6  9  7  8  1  2   1  2   7  3
  7  1  0  0  1  0   1  2   2  1
  7  2  0  0  2  0   1  1   3  4
  7  3  0  0  2  0   1  2   6  5
  7  4  0  0  1  0   1  1   7  8
  7  5  1  2  1  0   1  2   3  1
  7  6  1  2  2  0   1  1   2  4
  7  7  5  3  1  0   2  2   1  5
  7  8  4  6  2  0   1  1   4  8
  7  9  7  8  1  2   1  2   8  5
  8  1  0  0  1  0   1  1   1  2
  8  2  0  0  2  0   1  2   4  3
  8  3  0  0  2  0   1  1   5  6
  8  4  0  0  1  0   1  1   7  8
  8  5  1  2  1  0   1  2   1  3
  8  6  1  2  2  0   1  1   1  4
  8  7  5  3  1  0   1  2   5  3
  8  8  4  6  2  0   1  1   4  7
  8  9  7  8  1  2   1  2   7  3
  9  1  0  0  1  0   1  1   1  2
  9  2  0  0  2  0   1  2   3  4
  9  3  0  0  2  0   1  1   5  6
  9  4  0  0  1  0   1  1   7  8
  9  5  1  2  1  0   1  2   1  4
  9  6  1  2  2  0   1  2   1  4
  9  7  5  3  1  0   1  2   6  4
  9  8  4  6  2  0   1  2   7  4
  9  9  7  8  1  2   1  2   6  4
 10  1  0  0  1  0   1  1   1  2
 10  2  0  0  2  0   1  2   3  4
 10  3  0  0  2  0   1  2   5  6
 10  4  0  0  1  0   1  1   7  8
 10  5  1  2  1  0   1  1   1  3
 10  6  1  2  2  0   1  1   1  3
 10  7  5  3  1  0   1  2   1  6
 10  8  4  6  2  0   1  1   3  8
 10  9  7  8  1  2   1  1   1  3
