# Supplementary material for: SUP: an extension to SLINK to allow a larger number of marker loci to be simulated in pedigrees conditional on trait values
Source: BMC Genet. 2006 Jul 3;7:40. doi: 10.1186/1471-2156-7-40 (PMC1524809; doi:10.1186/1471-2156-7-40)
Supplement: Additional file 1 — Included with this manuscript are the source code for SUP and documentation on both steps of the implementation described here. It is intended to be compiled on a UNIX/Linux system. On a Windows environment, the simplest way is to install CYGWIN , a linux emulator. It compiles using gcc version 2.95.3 and higher. To install, type at the prompt % gunzip sup.tgz % tar -xvf sup.tar Go to the src/directory and compile by typing % make or % g++ *.cc -o sup The documentation can be found in the doc/directory. In there, scripts are included to help in the creation of input files. These scripts require perl and csh/tcsh. [file 1471-2156-7-40-S1.tgz › SUP_v060629/doc/Examples/Loops/Ldatain.01]

3 0 0 5
0 0.000 0.000 0
1 2 3 
1 2 # TRAIT
 0.850000 0.150000
1
 0.0100 0.9900 0.9900
3 2 # PROXY
 0.850000 0.150000
3 8 # DESCENT
 0.125000 0.125000 0.125000 0.125000 0.125000 0.125000 0.125000 0.125000
0 0
 0.50000 0.00000 Haldane
1 0.10000 0.45000
