# Supplementary material for: SUP: an extension to SLINK to allow a larger number of marker loci to be simulated in pedigrees conditional on trait values
Source: BMC Genet. 2006 Jul 3;7:40. doi: 10.1186/1471-2156-7-40 (PMC1524809; doi:10.1186/1471-2156-7-40)
Supplement: Additional file 1 — Included with this manuscript are the source code for SUP and documentation on both steps of the implementation described here. It is intended to be compiled on a UNIX/Linux system. On a Windows environment, the simplest way is to install CYGWIN , a linux emulator. It compiles using gcc version 2.95.3 and higher. To install, type at the prompt % gunzip sup.tgz % tar -xvf sup.tar Go to the src/directory and compile by typing % make or % g++ *.cc -o sup The documentation can be found in the doc/directory. In there, scripts are included to help in the creation of input files. These scripts require perl and csh/tcsh. [file 1471-2156-7-40-S1.tgz › SUP_v060629/doc/Examples/README.examples]

The files in this directory correspond to what is described in the 
main documentations.  Here is a summary of the steps taken:

To create simpre.dat and simped.dat, with all founders having distinct alleles
at the descent marker:

% DistinctAlleleToFounders.pl in.ped

% makeped simpre.dat simped.dat n

To create the simdata.dat file that SLINK needs:

% ../Scripts/CreateDDescentSimdata.pl 0.10 6

I then manually edited the penetrances, and created a file slinkin.dat.
The slinkin.dat file in the current directory has seed set to 12345.

Run

% slink

to create pedfile.dat, that contains the trait locus genotypes as well 
as the descent marker, which indicates the segregation path of all chromosomes
in the pedigrees.

I created the file datafile.dat, that describes the information about 
all markers that I want to simulate conditional on the observed trait
values, and in linkage disequilibrium or disequilibrium with the trait locus.
I want the trait locus to be in LD with 4 markers, according to haplotype
frequencies found in observedfreq.txt.  The trait locus is the first 
locus there.  To help in determining the complete list of ordered haplotype
frequencies, use 

% CompleteListOfFrequencies.csh observedfreq.txt 5 2 2 2 2 2 | cut -f 3 -d' '

(a list of frequencies you will find in datafile.dat).

Then run sup. The output file in this directory was created with the seed 12345

% sup -p pedfile.dat -d datafile.dat -o output.out -s 12345 -e
