# Supplementary material for: SUP: an extension to SLINK to allow a larger number of marker loci to be simulated in pedigrees conditional on trait values
Source: BMC Genet. 2006 Jul 3;7:40. doi: 10.1186/1471-2156-7-40 (PMC1524809; doi:10.1186/1471-2156-7-40)
Supplement: Additional file 1 — Included with this manuscript are the source code for SUP and documentation on both steps of the implementation described here. It is intended to be compiled on a UNIX/Linux system. On a Windows environment, the simplest way is to install CYGWIN , a linux emulator. It compiles using gcc version 2.95.3 and higher. To install, type at the prompt % gunzip sup.tgz % tar -xvf sup.tar Go to the src/directory and compile by typing % make or % g++ *.cc -o sup The documentation can be found in the doc/directory. In there, scripts are included to help in the creation of input files. These scripts require perl and csh/tcsh. [file 1471-2156-7-40-S1.tgz › SUP_v060629/doc/README.scripts]

         1         2         3         4         5         6         7         8
12345678901234567890123456789012345678901234567890123456789012345678901234567890


Scripts and tools are included to help create the input files required by
slink to obtain the trait locus genotypes and the descent marker. These tools 
are:

---

DistinctAlleleToFounders.pl [-c code] [-o file] <prefile>

This takes as input a standard pre-makeped linkage file that contains the
following columns (use a liability column only if there are more than one
liability class)

PedigreeID IndividualID Father Mother Sex Trait (Liability)

The script returns a file simpre.dat (the default name; use the -o flag to
specify a different name) containing the above columns and placeholders for the 
genotypes at two loci.  The availability code for all individuals is 2 
(Markers:Available; Trait:Use original phenotypes as given in 'simped.dat').  
Alternatively the code could be changed to 1 (Markers:Available; Trait:  Use 
simulated phenotypes) by using the "-c 1" flag.  The script returns the maximum 
number of distinct descent alleles needed.

In the directory Example, the file simpre.dat was created using 

% DistinctAlleleToFounders.pl in.ped

(make sure the script is executable and in your path).

Type

% DistinctAlleleToFounders.pl -h 

for full options.

---

CreateDDescentSimdata.pl [--mega2] <freq> <nalleles>

This script creates a simdata.dat file that contains the haplotype frequencies
needed to get in the output both the trait locus genotypes (for which the 
susceptibility allele has frequency <freq> in the population) and the descent 
marker genotypes (that has <nalleles> alleles).

The simdata.dat output file needs to be edited to include the desired 
penetrances for all liability classes. 

Alternatively, the trait locus could be a QTL.  Instead of specifying lines for
a binary trait locus such as 

1   2  << AFFECTION, NO. OF ALLELES 
1 << NO. OF LIABILITY CLASSES  
0.00 0.05 0.10   << PENETRANCE  

the user could write parameters such as

0 2 << quan, # alleles
1 << number of traits
10.0 30.0 50.0 << genotype means
1.5 << variance
3.0 << multiplier for variance in heterozygotes

describing the parameters for a normally distributed trait.

In the directory Example, the file simdata.dat was created using

% CreateDDescentSimdata.pl 0.10 6

and it was manually edited to include the values of the penetrances.

When the --mega2 flag is used, two additional files (datain.slk and map.slk) 
are also created.  These are meant to be used as input to Mega2 along with the 
output of SLINK. The file datain.slk is nothing other than the file simdata.dat,
but with allele frequencies specified instead of haplotype frequencies (Mega2 
does not support haplotype frequencies in the Locus datafile it needs).

---


CompleteListOfFrequencies.csh <file> <n_markers> <n_alleles_1> <n_alleles_2> [..]

You need the shell csh (or tcsh) to execute this script.

The program SUP needs a frequency to be defined for all possible haplotypes
in a "block", even if most of them have 0.0 frequency. With this script,
all the user needs to specify is a list of haplotypes and their non-zero
frequencies, in a <file>, such as:


1-1-1-1-1 0.40
1-1-1-1-2 0.20
1-1-1-2-2 0.15
1-1-2-2-2 0.10
1-2-2-2-2 0.05
2-2-2-1-1 0.02
2-2-2-2-2 0.08

and call the script.  The script needs the total number of markers
forming the haplotypes and the number of alleles at each marker.  If
the above haplotypes frequencies are found in a file name observedfreq.txt,
then the call

% CompleteListOfFrequencies.csh observedfreq.txt 5 2 2 2 2 2 

will create the following lines of output

1-1-1-1-1 1 0.40
1-1-1-1-2 2 0.20
1-1-1-2-1 3 0.0
1-1-1-2-2 4 0.15
1-1-2-1-1 5 0.0
1-1-2-1-2 6 0.0
1-1-2-2-1 7 0.0
1-1-2-2-2 8 0.10
1-2-1-1-1 9 0.0
1-2-1-1-2 10 0.0
1-2-1-2-1 11 0.0
1-2-1-2-2 12 0.0
1-2-2-1-1 13 0.0
1-2-2-1-2 14 0.0
1-2-2-2-1 15 0.0
1-2-2-2-2 16 0.05
2-1-1-1-1 17 0.0
2-1-1-1-2 18 0.0
2-1-1-2-1 19 0.0
2-1-1-2-2 20 0.0
2-1-2-1-1 21 0.0
2-1-2-1-2 22 0.0
2-1-2-2-1 23 0.0
2-1-2-2-2 24 0.0
2-2-1-1-1 25 0.0
2-2-1-1-2 26 0.0
2-2-1-2-1 27 0.0
2-2-1-2-2 28 0.0
2-2-2-1-1 29 0.02
2-2-2-1-2 30 0.0
2-2-2-2-1 31 0.0
2-2-2-2-2 32 0.08


The third column is the ORDERED set of haplotype frequencies required by SUP 
that were used in the file datafile.dat (an input of SUP) in the Example 
directory.
