# Supplementary material for: SUP: an extension to SLINK to allow a larger number of marker loci to be simulated in pedigrees conditional on trait values
Source: BMC Genet. 2006 Jul 3;7:40. doi: 10.1186/1471-2156-7-40 (PMC1524809; doi:10.1186/1471-2156-7-40)
Supplement: Additional file 1 — Included with this manuscript are the source code for SUP and documentation on both steps of the implementation described here. It is intended to be compiled on a UNIX/Linux system. On a Windows environment, the simplest way is to install CYGWIN , a linux emulator. It compiles using gcc version 2.95.3 and higher. To install, type at the prompt % gunzip sup.tgz % tar -xvf sup.tar Go to the src/directory and compile by typing % make or % g++ *.cc -o sup The documentation can be found in the doc/directory. In there, scripts are included to help in the creation of input files. These scripts require perl and csh/tcsh. [file 1471-2156-7-40-S1.tgz › SUP_v060629/doc/README.first]

         1         2         3         4         5         6         7         8
12345678901234567890123456789012345678901234567890123456789012345678901234567890


SUP v.060228

The SUP software is designed as an extension to SLINK to allow for the
simulation of a large number of marker loci linked or unlinked to a trait locus 
(with the possibility for subsets of loci to be in LD) and conditional on 
the observed trait values in the families.  The procedure consists of two
steps.

STEP 1: Generate the segregation process at the position of the trait 
locus, conditional on the observed trait values in the families and
a user-specified genetic model.  This step is performed by SLINK. Only three
loci need to be simulated: the trait locus, one marker locus that is a proxy
for the trait locus (to get the trait locus genotypes in the output), and
a marker that only serves to indicate how the chromosomes segregate in the
families.  This marker, the descent marker, is such that all founders in the 
pedigree have distinct alleles and are heterozygotes.  See README.step1 for 
more details.

STEP 2:  Simulate marker loci conditional on the segregation path at the trait
locus. This step is performed by SUP, and uses the output of SLINK from the
first step. First, genotypes or haplotypes are generated in the founders 
conditional on the individuals' trait locus genotypes, according to 
user-specified population frequencies.  Then the segregation process, at the 
position of the trait locus, takes place according to the descent marker, while
recombination occurs on both sides of the trait locus according to the 
user-specified genetic map (which ca be sex-specific). See the file 
README.step2 for more details.

In the directory Example you will find the files corresponding to the 
examples found in the README.* files.


CITATION

INCLUDED FILES

AUTHOR
        Written by Mathieu Lemire, McGill University and Genome Quebec 
	Innovation Centre. Version 060228.  Distribution version alpha.
        Code written in C/C++.

COPYRIGHT
        SUP -- an extension to SLINK
        Copyright (C) 2006 Mathieu Lemire.

        This program is free software; you can redistribute it and/or modify it
        under the terms of the GNU General Public License as published by the
        Free Software Foundation; either version 2 of the License, or (at your
        option) any later version.

        This program is distributed in the hope that it will be useful, but
        WITHOUT ANY WARRANTY; without even the implied warranty of
        MERCHANTABILITY or FITNESS FOR A PARTICULAR PURPOSE.  See the GNU
        General Public License for more details.

        You should have received a copy of the GNU General Public License
        along with this program; if not, write to the Free Software Foundation,
        Inc., 59 Temple Place - Suite 330, Boston, MA  02111-1307, USA.

CONTACT
        Mathieu Lemire
        McGill University and Genome Quebec Innovation Centre
        740 Dr Penfield Av, Room 7206
        Montreal, QC, Canada
        H3A 1A4
        mathieu.lemire@mail.mcgill.ca
