# Supplementary material for: SUP: an extension to SLINK to allow a larger number of marker loci to be simulated in pedigrees conditional on trait values
Source: BMC Genet. 2006 Jul 3;7:40. doi: 10.1186/1471-2156-7-40 (PMC1524809; doi:10.1186/1471-2156-7-40)
Supplement: Additional file 1 — Included with this manuscript are the source code for SUP and documentation on both steps of the implementation described here. It is intended to be compiled on a UNIX/Linux system. On a Windows environment, the simplest way is to install CYGWIN , a linux emulator. It compiles using gcc version 2.95.3 and higher. To install, type at the prompt % gunzip sup.tgz % tar -xvf sup.tar Go to the src/directory and compile by typing % make or % g++ *.cc -o sup The documentation can be found in the doc/directory. In there, scripts are included to help in the creation of input files. These scripts require perl and csh/tcsh. [file 1471-2156-7-40-S1.tgz › SUP_v060629/doc/README.step2]

         1         2         3         4         5         6         7         8
12345678901234567890123456789012345678901234567890123456789012345678901234567890


In this second step, the program SUP is used to simulate a large number of 
marker loci (subsets of which may be in LD) conditional on the trait locus 
genotypes generated by SLINK during the first step.  The marker loci may be 
in LD with the trait locus.

---

The general usage of SUP is 

%  sup  -p[-pre] <pedfile> -d <datafile> -o <output> 
         [ -s <seed=time(0)> -r <nrepl=1> -nd -events -missing]

where <pedfile> and <datafile> are the two input files needed by SUP (see 
below). The simulated replicates are written to the file <output>. There
are four optional arguments:

 -s <seed>   : sets the seed to take the value <seed>.  By default, sup sets
               the seed to the number of seconds elapsed since midnight 
               1 January 1970, or time(0) in C.  The C function drand48 is the 
               random number generator being used.

 -r <nrepl>  : sets the number of replicates to be <nrepl>. Default is 1.
               Note that the segregation process is constant from one replicate 
               to the next, since this process is simulated using SLINK.

 -nd         : to leave the trait locus genotypes out of the file <output>.
               By default, the trait locus genotypes are found in <output> at 
               the position specified in <datafile>.

 -events, -e : to create the files sup_recombination.log and sup_haplotype.log,
               which respectively indicates the exact location of the 
               recombination events, and the (phase known) haplotypes -- or 
               alleles -- generated in the founders.   

 -missing, -m: to indicate that some individuals in <pedfile> are to be assigned 
               missing genotypes ("0 0") for all markers.  The last column of 
               <pedfile> must then indicate with a 0 or 2 if an individual has 
               DNA (2) or not (0), in which case all genotypes will be missing 
               in the <output>.
               
            
---

<pedfile>

(the name of the file <pedfile> is provided by the user).

The file <pedfile> is a post-makeped pedigree file, and will generally be 
the output generated by SLINK, namely pedfile.dat. The output of SLINK
contains the columns:

  PedigreeName Id Father Mother [3 COLUMNS OF IDs] Sex ProbandStatus [TRAIT COLUMN(S)] T1 T2 M1 M2 AvailabilityCode

which are expected by SUP.

Optionally (using the flag -pre instead of -p), the input file <pedfile> may be 
a pre-makeped file instead.  This flag is convenient if your pedigrees have 
inbreeding loops (see below).  SUP then expects the columns

   PedigreeName Id Father Mother Sex [TRAIT COLUMN(S)] T1 T2 M1 M2 [AvailabilityCode]

In all the above, T1/T2 are the trait locus alleles and M1/M2 are the descent
marker alleles.  SUP will reproduce in the output the (pre-makeped) pedigree
structures (PedigreeName Id Father Mother Sex) and the values found in all the 
[TRAIT COLUMN(S)].

The column [AvailabilityCode] contains 0's or 2's (and is optional with the -pre 
flag). It indicates whether the individual has DNA (2), and will thus be 
genotyped at all markers, or not (0), in which case all genotypes will be missing
in the <output>. The codes are consistent with SLINK's availability codes. This 
option must be turned on with the -m flag.

LOOPS:

If there are inbreeding loops in your pedigrees, you have to select loop-breakers
prior to creating the simped.dat file that SLINK needs (by use of makeped if you 
have a list of loop breakers, or maybe by use of Mega2, which can select them for
you). In SLINK's output pedfile.dat, the loops are still broken, and prior to
using SUP, you need to reconnect them.  Following the suggestion of a reviewer, 
by far the easiest way is to use Mega2.  The file pedfile.dat can be used as one 
of Mega2's required input file, and by choosing to create, say, a "Pre-makeped" 
format file in the analysis menu, Mega2 takes care of reconnecting the pedigrees.
You can then use the output created by Mega2 along with the -pre <pedfile> flag.

Note that Mega2 does not support a simdata.dat file that describes haplotype 
frequencies as opposed to allele frequencies.  When, and if, calling the script
CreateDDescentSimdata.pl, use the --mega2 flag to create the two other input
files that Mega2 needs (named datain.slk and map.slk). The file datain.slk is
the same as simdata.dat except that it describes marker alleles frequencies. 

Mega2 is available at

  http://watson.hgen.pitt.edu/docs/mega2_html/mega2.html

---

<datafile>

This contains the information about the marker loci that the user wants to 
simulate. The name for <datafile> is provided by the user. The format for the 
<datafile> is inspired from the format of the simdata.dat file (one of SLINK's 
input) with two differences:

1) In simdata.dat, the frequencies must be entered either as single locus 
frequencies or haplotype frequencies, but not a combination of both.  In 
<datafile>, the two type of entries can be combined, allowing for "blocks" of 
haplotypes to be simulated, where there is complete linkage equilibrium between 
"blocks".

2) The intermarker distances must be entered in units of centiMorgans, according 
to the Haldane map (SUP will not simulate interference).

See the documentation for LINKAGE/SLINK for more details on the original format 
for simdata.dat.

Note that the line describing the marker order (line 3) is not
currently being used by SUP. The order in which the locus information
is found must correspond to the desired locus order. In order to
simulate conditional on the trait locus genotypes, the trait locus
information (only the allele frequencies are relevant for SUP) must be
placed between the appropriate flanking markers (or as part of a
"block" of loci if LD between markers and trait is desired). The
(marginal) allele frequencies at the trait locus should match the ones used 
in step 1 (as found in simdata.dat).

When SUP reads a frequency line, the program knows it has reached the
end of a "block" (a "block" may be a single marker).

An annotated example of a <datafile> is found below.  Note that in
this example the haplotypes in "block" 2 include the trait locus, and
that the haplotype frequencies were chosen such that the marginal
trait locus frequencies match the ones found in the simdata.dat file from step1
(here, a 10% susceptibility allele frequency).


9 0 0 5                    ## 9 loci to be simulated (including the trait locus)
0 0.0 0.0 0                ## not used
1 2 3 4 5 6 7 8 9          ## not used
3 2                        ## marker, 2 alleles, start of "block" 1
0.60 0.40                  ## frequencies read, end of "block" 1: single locus
1 2                        ## affection locus, start of "block" 2
1                          ## expected but not used: number of liability classes
0.063750 0.117716 0.217365 ## expected but not used: penetrances
3 2                        ## no frequencies yet, "block" 2 continues
3 2                        ## "block" 2 continues
3 2                        ## "block" 2 continues
3 2                        ## "block" 2 continues
0.40 0.20 0.0 0.15 0.0 0.0 0.0 0.10 ## frequencies are read, end of "block" 2
0.0 0.0 0.0 0.0 0.0 0.0 0.0 0.05 0.0## haplotype frequencies within "block" 2
0.0 0.0 0.0 0.0 0.0 0.0 0.0 0.0 0.0 ## must contain 2x2x2x2x2=32 ordered entries
0.0 0.0 0.02 0.0 0.0 0.08           ## (see below)
3 2                       ## start of "block" 3
3 2                       ## "block" 3 continues
0.75 0.05 0.05 0.15       ## frequencies of "block" 3 haplotypes
3 2                       ## new single SNP "block" 
0.80 0.20                 ## with allele frequencies
0 0                       ## first number is 0 to indicate sex-equal map
1 0 0 0 0 1 0 1           ## intermarker distance in cM (Haldane)
1 0.1 0.45                ## not used


NOTE: to allow for sex differences in the genetic map, the last 3 lines may
be replaced with:

1 0                       ## first number is 1 to indicate sex-specific maps
0.67 0 0 0 0 0.5 0 0.364  ## intermarker distance in cM (Haldane) for males
2    0 0 0 0 3   0 4.5    ## multiplier for females
1 0.1 0.45                ## not used

The intermarker distances for males multiplied by the corresponding multipliers 
gives the intermaker distances for females.  This is a format that SLINK 
understands too.

NOTE: a script can be used to create the ordered set of haplotype frequencies
needed by SUP. See the entry for CompleteListOfFrequencies.pl in README.scripts.
The ordered set of the 32 haplotypes above is

11111
11112
11121
11122
[and so on until]
22221
22222

---

Once the input files have been created, run SUP to get, in a file named 
output.out (say), the simulated replicates:

% sup -p linkage.ped -d datafile.dat -o output.out

To get more than one replicate, the "-r <nprel>" option may be used:

% sup -p linkage.ped -d datafile.dat -r 10 -o output.out

Note however that the segregation process is constant from one
replicate to the next, since this process is simulated using SLINK
(SUP simulated conditionally on the parental origin of the chromosomes
at the position of the trait locus).  Simulating many replicates may
only be useful under certain circumstances. In the output, the
replicate number precedes the original pedigree names.

By default, the seed is chosen based on calling the C function
time(0). To force a seed, used the "-s <seed>" option (seed must take
a value consistent with a long integer):

% sup -p linkage.ped -d datafile.dat -s 12345 -o output.out

NOTE: the trait locus genotypes are found by default in the output. Use
the -nd option if you want to leave them out of the output.  Otherwise
the marker and trait loci are found in the same order as specified in
the file <datafile>.
