# Supplementary material for: SUP: an extension to SLINK to allow a larger number of marker loci to be simulated in pedigrees conditional on trait values
Source: BMC Genet. 2006 Jul 3;7:40. doi: 10.1186/1471-2156-7-40 (PMC1524809; doi:10.1186/1471-2156-7-40)
Supplement: Additional file 1 — Included with this manuscript are the source code for SUP and documentation on both steps of the implementation described here. It is intended to be compiled on a UNIX/Linux system. On a Windows environment, the simplest way is to install CYGWIN , a linux emulator. It compiles using gcc version 2.95.3 and higher. To install, type at the prompt % gunzip sup.tgz % tar -xvf sup.tar Go to the src/directory and compile by typing % make or % g++ *.cc -o sup The documentation can be found in the doc/directory. In there, scripts are included to help in the creation of input files. These scripts require perl and csh/tcsh. [file 1471-2156-7-40-S1.tgz › SUP_v060629/doc/README.slinkhaplotypes]

         1         2         3         4         5         6         7         8
12345678901234567890123456789012345678901234567890123456789012345678901234567890

Below is a typical simdata.dat file, that has long been used the simulation of 
linkage data:

3 0 0 5 << NO. OF LOCI, RISK LOCUS, SEXLINKED (IF 1) PROGRAM
0 0.0 0.0 0  << MUT LOCUS, MUT RATE, HAPLOTYPE FREQUENCIES (IF 1)
1 2 3  << LOCUS ORDER 
1 2  << AFFECTION, NO. OF ALLELES
0.90 0.10 
1 << NO. OF LIABILITY CLASSES 
0.063750 0.117716 0.217365  << PENETRANCE 
3 2 << ALLELE NUMBERS, NO. OF ALLELES  
0.90 0.10
3 6 << ALLELE NUMBERS, NO. OF ALLELES  
0.166667 0.166667 0.166667 0.166667 0.166667 0.166667 
0 0  << SEX DIFFERENCE, INTERFERENCE (IF 1 OR 2)
0.0000 0.0000 << RECOMBINATION VALUES
1 0.01000 0.50000 << REC VARIED, INCREMENT, FINISHING VALUE

One trait locus and two marker loci are simulated. The infomation
about these loci is found starting with the fourth line.  First comes
the type of locus (1 for an affection locus, 3 for a marker locus)
followed by the number of alleles. On the next line are found the
allele frequencies (which may be split across multiple lines).  If the
current locus is a trait locus, the information about the genetic
model follows (number of liability classes and penetrances).

When haplotypes are to be simulated, this must be indicated on the
second line (the fourth entry must take the value 1, to indicate that
haplotype frequencies are to be read in the input).  Only one line of
frequencies (which may be split across multiple lines) may be found in
simdata.dat, after the descriptions of the type of loci and their
respective number of alleles, such as


3 0 0 5 << NO. OF LOCI, RISK LOCUS, SEXLINKED (IF 1) PROGRAM
0 0.0 0.0 1  << MUT LOCUS, MUT RATE, HAPLOTYPE FREQUENCIES (IF 1)
1 2 3  << LOCUS ORDER 
1 2  << AFFECTION, NO. OF ALLELES
1 << NO. OF LIABILITY CLASSES 
0.063750 0.117716 0.217365  << PENETRANCE 
3 2 << ALLELE NUMBERS, NO. OF ALLELES  
3 6 << ALLELE NUMBERS, NO. OF ALLELES  
0.15 0.15 0.15 0.15 0.15 0.15 
0.0 0.0 0.0 0.0 0.0 0.0 
0.0 0.0 0.0 0.0 0.0 0.0 
0.0166667 0.0166667 0.0166667 0.0166667 0.0166667 0.0166667
0 0  << SEX DIFFERENCE, INTERFERENCE (IF 1 OR 2)
0.0000 0.0000 << RECOMBINATION VALUES
1 0.01000 0.50000 << REC VARIED, INCREMENT, FINISHING VALUE


Note that all frequency lines from the first example have been deleted
and replaced with a single one (split over multiple lines) after the
third and last locus information is to be found.  With these 3 loci,
there are 2x2x6=24 possible haplotypes, and each one must be assigned
a frequency.  The order in which the frequencies must be entered must
correspond to the following ordered set of haplotypes, here:

1-1-1
1-1-2
1-1-3
[...]
1-1-6
1-2-1
1-2-2
1-2-3
[...]
1-2-6
[...]
[and so on until the final haplotype]
2-2-6

Specifying haplotype frequencies is the only way (to my knowledge) to
obtain the genotypes at the trait locus in the output. In the above example, the
frequencies were calculated such that the second marker is in perfect
LD with the trait locus (r2=1). These two markers are moreover in
linkage equilibrium with the third marker, which has 6 equifrequent
alleles.  This example file was created using the script

% CreateDDescentSimdata.pl 0.10 6

See the entry for CreateDDescentSimdata.pl in README.scripts for more
details.
