# Supplementary material for: SUP: an extension to SLINK to allow a larger number of marker loci to be simulated in pedigrees conditional on trait values
Source: BMC Genet. 2006 Jul 3;7:40. doi: 10.1186/1471-2156-7-40 (PMC1524809; doi:10.1186/1471-2156-7-40)
Supplement: Additional file 1 — Included with this manuscript are the source code for SUP and documentation on both steps of the implementation described here. It is intended to be compiled on a UNIX/Linux system. On a Windows environment, the simplest way is to install CYGWIN , a linux emulator. It compiles using gcc version 2.95.3 and higher. To install, type at the prompt % gunzip sup.tgz % tar -xvf sup.tar Go to the src/directory and compile by typing % make or % g++ *.cc -o sup The documentation can be found in the doc/directory. In there, scripts are included to help in the creation of input files. These scripts require perl and csh/tcsh. [file 1471-2156-7-40-S1.tgz › SUP_v060629/doc/README.step1]

         1         2         3         4         5         6         7         8
12345678901234567890123456789012345678901234567890123456789012345678901234567890


In the first step of the simulation, three files need to be created
that will be used as input to SLINK.  The following file names are expected by
SLINK: simped.dat, simdata.dat and slinkin.dat.  See the documentation
for SLINK for full details on the file format.

Note that I use the C version of SLINK (aka FastSLINK) which may have
minor differences with the PASCAL version (for instance, the PASCAL
version requires 3 seeds while the C version only requires one).  When I 
mention SLINK I really mean FastSLINK.

FastSLINK is available from http://watson.hgen.pitt.edu/register/

Makeped is recommended to create the file simped.dat. Makeped is available from
ftp://linkage.rockefeller.edu/software/linkage

---

simpre.dat

(to be used as input to makeped to create a file simped.dat)

This file contains the information about the pedigree structures, the
trait values (and the liability classes if more than one), partial
information about markers and availability codes.  See the documentation
for SLINK for more details.

Two markers must be defined in simpre.dat, and all availavility codes must be 
either 1 (Markers: Available; Trait:Use simulated phenotypes) or 2 (Markers: 
Available; Trait:Use orig. phenotypes as given in 'simped.dat').

The first locus is a proxy for the trait locus. All individuals are assigned 
the missing or "empty" genotype "0 0".  The second locus (the descent marker) is 
used to indicate the segregation path of the chromosomes at the location of the 
trait locus.  Distinct alleles should be given to all founders in file simpre.dat.
SLINK will simulate conditional on these unique genotypes. All nonfounders should 
be given missing genotypes. 


Example of a simpre.dat file (whitespace or tab delimited file):

1 1  0  0  1 1   0 0   1 2   2
1 2  0  0  2 1   0 0   3 4   2
1 3  1  2  1 2   0 0   0 0   2
1 4  1  2  1 2   0 0   0 0   2
2 1  0  0  1 1   0 0   1 2   2
2 2  0  0  2 1   0 0   3 4   2
2 3  0  0  1 1   0 0   5 6   2
2 4  1  2  2 2   0 0   0 0   2
2 5  1  2  1 2   0 0   0 0   2
2 6  3  4  1 2   0 0   0 0   2


Then use makeped to create the corresponding simped.dat file (which is one of the 
input files SLINK is looking for):


1  1  0  0  3  0  0 1 1 1   0 0   1 2   2  Ped: 1  Per: 1
1  2  0  0  3  0  0 2 0 1   0 0   3 4   2  Ped: 1  Per: 2
1  3  1  2  0  4  4 1 0 2   0 0   0 0   2  Ped: 1  Per: 3
1  4  1  2  0  0  0 1 0 2   0 0   0 0   2  Ped: 1  Per: 4
2  1  0  0  4  0  0 1 1 1   0 0   1 2   2  Ped: 2  Per: 1
2  2  0  0  4  0  0 2 0 1   0 0   3 4   2  Ped: 2  Per: 2
2  3  0  0  6  0  0 1 0 1   0 0   5 6   2  Ped: 2  Per: 3
2  4  1  2  6  5  5 2 0 2   0 0   0 0   2  Ped: 2  Per: 4
2  5  1  2  0  0  0 1 0 2   0 0   0 0   2  Ped: 2  Per: 5
2  6  3  4  0  0  0 1 0 2   0 0   0 0   2  Ped: 2  Per: 6

NOTE: on most machines, SLINK cannot handle more than 32 alleles (even when recompiled)
since it relies on a bitship operator that shifts a long integer by a number of bits 
that correponds to an allele number.  Thus the maximum number of founders a pedigree 
may have is 16.

NOTE: you may want/need to recompile SLINK, allowing the maximum number of alleles to 
be 32 (in the distribution package, it is set to 11).  The above example shouldn't 
require recompilation.

NOTE: do not include a liability column if there is only 1 liability class in the file 
simdata.dat.

NOTE: a perl script is provided to assign different alleles to founders.  See the entry 
for DistinctAlleleToFounders.pl in README.scripts.  It requires perl.

---

simdata.dat

The file simdata.dat contains information about the genetic model
(e.g. trait locus allele frequencies and penetrances when the trait is
an affection status), the marker allele frequencies and the
recombination fractions between the loci.  Since we need in the output
the values of the genotypes at the trait locus (through a marker
proxy), the frequencies must be entered as haplotype frequencies (read
README.slinkhaplotypes for a few more details).  The following
simdata.dat file

3 0 0 5 << NO. OF LOCI, RISK LOCUS, SEXLINKED (IF 1) PROGRAM
0 0.0 0.0 1  << MUT LOCUS, MUT RATE, HAPLOTYPE FREQUENCIES (IF 1)
1 2 3
1   2  # TRAIT
1 << NO. OF LIABILITY CLASSES  <- EDIT THIS PART
0.063750 0.117716 0.217365  << PENETRANCE  <- EDIT THIS PART
3 2  # PROXY
3 6  # DESCENT
0.15 0.15 0.15 0.15 0.15 0.15 
 0.0 0.0 0.0 0.0 0.0 0.0 
  0.0 0.0 0.0 0.0 0.0 0.0 
   0.0166667 0.0166667 0.0166667 0.0166667 0.0166667 0.0166667
0 0  << SEX DIFFERENCE, INTERFERENCE (IF 1 OR 2)
0.0000 0.0000 << RECOMBINATION VALUES
1 0.01000 0.50000 << REC VARIED, INCREMENT, FINISHING VALUE

will simulate two marker loci, one of which is the proxy for the trait locus 
and the other is a descent marker in linkage equilibrium with the trait locus 
having 6 equifreqent alleles.  The trait locus has a susceptibility allele 
frequency of 10% (the marginal allele frequency at the trait locus can be 
computed from the given haplotype frequencies, see README.slinkhaplotypes) 
and penetrances 0.063750, 0.117716 and 0.217365 for carriers of 0, 1 and 2
susceptibility alleles, respectively (the high risk allele being allele 
number 2).  All loci must be located at the same genetic position 
(0.0 recombination fractions between them).

NOTE: a perl script is provided to create a simdata.dat file that only needs 
to be edited to change the penetrances. See the CreateDDescentSimdata.pl
entry in README.scripts.  Make sure you have perl installed.


---

slinkin.dat

This contains the random seed (between 1 and 30000), the number of replicates, the 
position of the trait locus in the file simdata.dat (in the above example it is the 
first locus), and the proportion of families unlinked with the trait locus, such as:

12345
100
1
0


---

Once these files are created, run SLINK, to create the file
pedfile.dat

% slink

This will create an output file named pedfile.dat that contains the
genotypes at the trait locus marker as well as a marker locus (the
descent marker) that indicates the segregation path of the chromosomes
along the pedigree lines.

Now move on to step2, described in README.step2.
