# Supplementary material for: SUP: an extension to SLINK to allow a larger number of marker loci to be simulated in pedigrees conditional on trait values
Source: BMC Genet. 2006 Jul 3;7:40. doi: 10.1186/1471-2156-7-40 (PMC1524809; doi:10.1186/1471-2156-7-40)
Supplement: Additional file 1 — Included with this manuscript are the source code for SUP and documentation on both steps of the implementation described here. It is intended to be compiled on a UNIX/Linux system. On a Windows environment, the simplest way is to install CYGWIN , a linux emulator. It compiles using gcc version 2.95.3 and higher. To install, type at the prompt % gunzip sup.tgz % tar -xvf sup.tar Go to the src/directory and compile by typing % make or % g++ *.cc -o sup The documentation can be found in the doc/directory. In there, scripts are included to help in the creation of input files. These scripts require perl and csh/tcsh. [file 1471-2156-7-40-S1.tgz › SUP_v060629/doc/README.referencesheet]

Step1: 
------
Create the files (these names are mandatory)

  simped.dat   (DistinctAlleleToFounders.pl and makeped may help)
  simdata.dat  (CreateDDescentSimdata.pl may help)
  slinkin.dat
  
run slink to get the output file pedfile.dat.

Step2:
------
Create the file (name provided by user)

  <datafile>   (CompleteListOfFrequencies.csh may help list the complete list
                of haplotype frequencies)

Run

  sup -p pedfile.dat -d <datafile> -o <output> [-s <seed> -r <nrepl> -nd -e -m]

where 

  prefile.dat is the output of SLINK,
  <output> is the name of your output file,

Optionnally you can use the flags

  -s <seed> to set a seed;
  -r <nrepl> to set the number of replicates (but the segregation process is
     kept constant
  -nd to leave the trait locus out of the <output>
  -e to create the files sup_recombination.log and sup_haplotypes.log
  -m to indicate that some individuals may not have DNA, and thus set their
     genotypes as missing.
  -pre <prefile> to indicate that instead of pedfile.dat, the pedigree file
     is a pre-makeped linkage file 
