# Supplementary material for: SUP: an extension to SLINK to allow a larger number of marker loci to be simulated in pedigrees conditional on trait values
Source: BMC Genet. 2006 Jul 3;7:40. doi: 10.1186/1471-2156-7-40 (PMC1524809; doi:10.1186/1471-2156-7-40)
Supplement: Additional file 1 — Included with this manuscript are the source code for SUP and documentation on both steps of the implementation described here. It is intended to be compiled on a UNIX/Linux system. On a Windows environment, the simplest way is to install CYGWIN , a linux emulator. It compiles using gcc version 2.95.3 and higher. To install, type at the prompt % gunzip sup.tgz % tar -xvf sup.tar Go to the src/directory and compile by typing % make or % g++ *.cc -o sup The documentation can be found in the doc/directory. In there, scripts are included to help in the creation of input files. These scripts require perl and csh/tcsh. [file 1471-2156-7-40-S1.tgz › SUP_v060629/src/Genotypes.hh]

/*Copyright 2006 Mathieu Lemire*/
#include<iostream>
#include<string>
#include<fstream>
#include<sstream>

using namespace std;

class Genotypes
{

  int nLoci;

  int nIndividuals;

  int *** alleles;

  bool * filled;

public:

  Genotypes( int nl, int ni ){
    
    int i,j;
    
    nLoci = nl;
    nIndividuals = ni;

    filled = new bool [ nIndividuals ];

    alleles = new int ** [ nIndividuals ];

    for( i=0; i<nIndividuals; i++){
      filled[i]=0;    
    }    
  

  }

  ~Genotypes(){
    delete [] filled;
    delete [] alleles;
  }

  void Alloc (int s, int e){
    int i,j;
    for( i=s; i<e; i++){

      alleles[i] = new int * [nLoci];
      for( j=0; j<nLoci; j++){
	alleles[i][j] = new int [2];
	alleles[i][j][0] = -1;
	alleles[i][j][1] = -1;
      }
    }    
    
  }

  void FreeMem( int s, int e ){
    int i,j;
    for( i=s; i<e; i++){
      for( j=0; j<nLoci; j++){
	delete [] alleles[i][j];
      }
      delete [] alleles[i];
    }
  }


  void SetAllele(int ind,int loc,int chr,int value){ //chr 0 from father
    alleles[ind][loc][chr] = value;
  }

  void Filled (int i, bool value = 1){
    filled[i] = value;
  }

  bool IsFilled( int i ){
    return filled[i];
  }

  int  Alleles (int ind,int loc,int chr ){
    return  alleles[ind][loc][chr];
  }

  int NLoci(){
    return nLoci;
  }

  int NIndividuals(){
    return nIndividuals;
  }

};
