# Supplementary material for: SUP: an extension to SLINK to allow a larger number of marker loci to be simulated in pedigrees conditional on trait values
Source: BMC Genet. 2006 Jul 3;7:40. doi: 10.1186/1471-2156-7-40 (PMC1524809; doi:10.1186/1471-2156-7-40)
Supplement: Additional file 1 — Included with this manuscript are the source code for SUP and documentation on both steps of the implementation described here. It is intended to be compiled on a UNIX/Linux system. On a Windows environment, the simplest way is to install CYGWIN , a linux emulator. It compiles using gcc version 2.95.3 and higher. To install, type at the prompt % gunzip sup.tgz % tar -xvf sup.tar Go to the src/directory and compile by typing % make or % g++ *.cc -o sup The documentation can be found in the doc/directory. In there, scripts are included to help in the creation of input files. These scripts require perl and csh/tcsh. [file 1471-2156-7-40-S1.tgz › SUP_v060629/src/Prefile.hh]

/*Copyright 2006 Mathieu Lemire*/
#include<iostream>
#include<string>
#include<fstream>
#include<sstream>


#define L_LENGTH 1000000

#define DEBUG 0

// this reads in a pedigree structure and finds the parents of the individuals

using namespace std;

class Prefile
{

  string * pedigreeName;
  string * individualName;
  string * fatherName;
  string * motherName;
  int * sex;
  string * restOfLine;

  bool * hasDna;

  int nPedigrees;
  int * pedigreeBounds;
  int nIndividuals;
  int nColumns;

  bool * isFounder;
  int * motherIs;
  int * fatherIs;

public:

  Prefile(char * , bool, bool);

  ~Prefile(){
    delete [] pedigreeName;
    delete [] individualName;
    delete [] fatherName;
    delete [] motherName;
    delete [] sex;
    delete [] restOfLine;
    delete [] hasDna;
    delete [] pedigreeBounds;
    delete [] isFounder;
    delete [] motherIs;
    delete [] fatherIs;
  }


  void FindParents();
  
  string PedigreeName(int i){
    return pedigreeName[i];
  }
  string IndividualName(int i){
    return individualName[i];
  }
  string FatherName(int i){
    return fatherName[i];
  }
  string MotherName(int i){
    return motherName[i];
  }
  int Sex(int i){
    return sex[i];
  }
  string RestOfLine(int i){
    return restOfLine[i];
  }
  bool HasDNA (int i){
    return hasDna[i];
  }
  bool IsFounder(int i){
    return isFounder[i];
  }
  int MotherIs(int i){
    return motherIs[i];
  }
  int FatherIs(int i){
    return fatherIs[i];
  }
  int NIndividuals(){
    return nIndividuals;
  }
  int NPedigrees(){
    return nPedigrees;
  }
  int PedigreeBounds(int i){
    return pedigreeBounds[i];
  }
  int NColumns(){
    return nColumns;
  }


};
