# Supplementary material for: SUP: an extension to SLINK to allow a larger number of marker loci to be simulated in pedigrees conditional on trait values
Source: BMC Genet. 2006 Jul 3;7:40. doi: 10.1186/1471-2156-7-40 (PMC1524809; doi:10.1186/1471-2156-7-40)
Supplement: Additional file 1 — Included with this manuscript are the source code for SUP and documentation on both steps of the implementation described here. It is intended to be compiled on a UNIX/Linux system. On a Windows environment, the simplest way is to install CYGWIN , a linux emulator. It compiles using gcc version 2.95.3 and higher. To install, type at the prompt % gunzip sup.tgz % tar -xvf sup.tar Go to the src/directory and compile by typing % make or % g++ *.cc -o sup The documentation can be found in the doc/directory. In there, scripts are included to help in the creation of input files. These scripts require perl and csh/tcsh. [file 1471-2156-7-40-S1.tgz › SUP_v060629/src/Makefile]

sup: DescentPath.o  Genotypes.o  HaploDatafile.o  Prefile.o  main.cc
	g++ -o sup main.cc DescentPath.o HaploDatafile.o Prefile.o Genotypes.o

DescentPath.o: DescentPath.cc DescentPath.hh
	g++ -c DescentPath.cc

Genotypes.o : Genotypes.cc Genotypes.hh
	g++ -c Genotypes.cc

HaploDatafile.o: HaploDatafile.cc HaploDatafile.hh
	g++ -c HaploDatafile.cc

Prefile.o: Prefile.cc Prefile.hh
	g++ -c Prefile.cc
